# Supplementary material for: Organic synthesis and anti-influenza A virus activity of cyclobakuchiols A, B, C, and D
Source: PLoS One. 2021 Mar 26;16(3):e0248960. doi: 10.1371/journal.pone.0248960 (PMC7997032; doi:10.1371/journal.pone.0248960)
Supplement: S1 Table — (XLSX) [file pone.0248960.s002.xlsx]

## Sheet: Table 1
Supplemental Table 1 Quantitative real-time PCR primer sequences.
Primers	Nucleotide sequences (5'→3')
A/PR/8/34 NP forward	gaatggtgctctctgcttttga
A/PR/8/34 NP reverse	tccactttccgtttactctcctg
A/PR/8/34 NS1 forward	gcgatgccccattccttg
A/PR/8/34 NS1 reverse	atccgctccactatctgctttc
A/PR/8/34 PA forward	aagtgccataggccaggtttc
A/PR/8/34 PA reverse	cctcatctccattccccatttc
A/PR/8/34 PB1 forward	gacaacaaacaccgaaactggag
A/PR/8/34 PB1 reverse	ccatcgcctccaatacacaatc
A/PR/8/34 PB2 forward	ggtgcttacgggcaatcttc
A/PR/8/34 PB2 reverse	tgttcgtctctcccactcactatc
A/PR/8/34 M2 forward	gaaaggagggccttctacgg
A/PR/8/34 M2 reverse	tcgtcagcatccacagcac
18s ribosaomal RNA forward	cggacaggattgacagattg
18s ribosaomal RNA reverse	caaatcgctccaccaactaa
canine Ifn-b forward	ccagttccagaaggaggaca
canine Ifn-b reverse	tgtcccaggtgaagttttcc
canine Mx1 forward	gaatcctgtacccaatcatgtg
canine Mx1 reverse	taccttctcctcatattggct
canine b-actin forward	tgccttgaagttggaaaacg
canine b-actin reverse	ctggggcctaatgttctcaca
Firefly luciferase forward	tcgccagtcaagtaacaac
Firefly luciferase reverse	acttcgtccacaaacacaa
Renilla luciferase forward	aacgcggcctcttcttattt
Renilla luciferase reverse	gtctggtataatacaccgcg
canine NQO1 forward	ggcactctgcatttctgtgg
canine NQO1 reverse	caggcgtttcttccatcc
A/PR/8/34, influenza A Puerto Rico 8/34; NP, nucleoprotein; NS1, nonstructural protein 1; PA, PB1 and PB2, RNA polymerase subunits; M2, matrix protein 2; NQO1, NAD(P)H quinone oxidoreductase 1
