# Supplementary material for: Organic synthesis and anti-influenza A virus activity of cyclobakuchiols A, B, C, and D
Source: PLoS One. 2021 Mar 26;16(3):e0248960. doi: 10.1371/journal.pone.0248960 (PMC7997032; doi:10.1371/journal.pone.0248960)
Supplement: S1 File — (ZIP) [file pone.0248960.s003.zip]

Archive with 7 entries (4 files):
- Figure 2/
- Figure 2/Figure 2 MTT 72h #1-3 raw data.xlsx
- __MACOSX/
- __MACOSX/Figure 2/
- __MACOSX/Figure 2/._Figure 2 MTT 72h #1-3 raw data.xlsx
- Figure 2/Figure 2 MTT 24h #1-3 raw data.xlsx
- __MACOSX/._Figure 2
