# Supplementary material for: Organic synthesis and anti-influenza A virus activity of cyclobakuchiols A, B, C, and D
Source: PLoS One. 2021 Mar 26;16(3):e0248960. doi: 10.1371/journal.pone.0248960 (PMC7997032; doi:10.1371/journal.pone.0248960)
Supplement: S1 File — (ZIP) [file pone.0248960.s003.zip › Figure 2/Figure 2 MTT 72h #1-3 raw data.xlsx]

## Sheet: Sheet1
200409 Cyclobakuchiol MTT 72h #1 shoji
570nm	1	2	3	4	5	6	7	8	9	10	11	12	650nm	1	2	3	4	5	6	7	8	9	10	11	12
	1.3122	0.4733	0.7052	0.5625	1.5893	1.472	1.083	0.4049	1.1322	0.4757	1.6547	1.53		0.3994	0.2751	0.3225	0.2766	0.2056	0.1939	0.3231	0.2013	0.1751	0.2338	0.1996	0.1721
	1.0797	1.2259	1.2191	1.0118	1.2457	1.3144	0.9896	1.3022	1.2859	1.1823	1.3594	1.3556		0.3444	0.161	0.1768	0.2203	0.1694	0.171	0.3189	0.1721	0.1809	0.1676	0.1919	0.2076
	0.9366	1.3974	1.0982	0.8951	1.1118	1.2704	0.9739	1.3719	1.167	1.2981	1.1613	1.2588		0.3432	0.1722	0.1658	0.1935	0.1526	0.1677	0.3252	0.1766	0.1597	0.1869	0.1687	0.1799
	1.1118	0.8914	0.9993	1.118	1.03	1.1765	0.9357	1.1408	1.009	1.2	1.1221	1.1499		0.25	0.1587	0.2027	0.1588	0.1473	0.1697	0.2506	0.1623	0.1576	0.1804	0.166	0.1754
	0.8893	1.0665	1.0328	1.0222	1.0256	1.1144	0.9266	1.0847	1.0806	1.0379	1.1497	1.6611		0.3273	0.1576	0.1664	0.1579	0.1738	0.1703	0.2439	0.1575	0.1621	0.1611	0.1865	0.208
	0.8959	0.9924	0.9993	1.0299	1.032	1.1981	0.9226	0.9741	0.9904	1.0149	1.1478	1.1567		0.3324	0.164	0.3346	0.154	0.1745	0.1871	0.2675	0.1672	0.1639	0.166	0.1809	0.1832
	0.9594	1.1495	0.976	1.101	1.1427	1.1753	1.1465	0.9617	1.002	1.1584	1.1372	0.8495		0.3	0.1669	0.175	0.1628	0.1651	0.1766	0.179	0.1552	0.1632	0.1646	0.1908	0.3832
	1.1574	1.1137	0.92	1.0214	0.9801	1.0127	1.083	1.2177	1.2219	1.243	1.1499	0.7706		0.2292	0.1921	0.1678	0.2392	0.2406	0.2641	0.1437	0.1552	0.1701	0.1627	0.1561	0.3328
570-650nm	DM	(+)-(S)-baku.	Cyclo. A	Cyclo. B	Cyclo. C	Cyclo. D	DM	(+)-(S)-baku.	Cyclo. A	Cyclo. B	Cyclo. C	Cyclo. D
100uM	0.9128	0.1982	0.3827	0.2859	1.3837	1.2781	0.7599	0.2036	0.9571	0.2419	1.4551	1.3579
50uM	0.7353	1.0649	1.0423	0.7915	1.0763	1.1434	0.6707	1.1301	1.105	1.0147	1.1675	1.148
25uM	0.5934	1.2252	0.9324	0.7016	0.9592	1.1027	0.6487	1.1953	1.0073	1.1112	0.9926	1.0789
12.5uM	0.8618	0.7327	0.7966	0.9592	0.8827	1.0068	0.6851	0.9785	0.8514	1.0196	0.9561	0.9745
6.25uM	0.562	0.9089	0.8664	0.8643	0.8518	0.9441	0.6827	0.9272	0.9185	0.8768	0.9632	1.4531
3.13uM	0.5635	0.8284	0.6647	0.8759	0.8575	1.011	0.6551	0.8069	0.8265	0.8489	0.9669	0.9735
1.56uM	0.6594	0.9826	0.801	0.9382	0.9776	0.9987	0.9675	0.8065	0.8388	0.9938	0.9464	0.4663
0.78uM	0.9282	0.9216	0.7522	0.7822	0.7395	0.7486	0.9393	1.0625	1.0518	1.0803	0.9938	0.4378
200409 Cyclobakuchiol MTT 72h #2 shoji
570nm	1	2	3	4	5	6	7	8	9	10	11	12	650nm	1	2	3	4	5	6	7	8	9	10	11	12
	1.4036	0.5096	0.6528	0.5059	1.3093	1.0911	1.2122	0.4844	0.9969	0.4395	1.4952	1.4038		0.3395	0.1883	0.3068	0.2456	0.1655	0.1543	0.3281	0.1866	0.2669	0.2055	0.1698	0.1644
	1.5697	0.7409	0.9166	0.6197	0.9724	1.3002	0.9209	0.9827	1.063	0.7841	1.1856	1.2514		0.1997	0.1237	0.1546	0.1268	0.1327	0.1565	0.2376	0.2387	0.1513	0.1428	0.156	0.1623
	1.1337	1.4323	1.1577	0.8617	1.2182	1.2306	0.8957	1.41	1.1572	1.2917	1.1141	1.1341		0.3114	0.1879	0.1653	0.2371	0.1563	0.1484	0.2045	0.1818	0.1548	0.1646	0.1417	0.1394
	1.0669	0.8766	0.757	1.1131	1.1609	1.1703	0.9109	1.242	1.2299	1.1963	0.9844	1.0597		0.2877	0.2749	0.2031	0.1542	0.1596	0.164	0.2165	0.1861	0.1778	0.1721	0.1377	0.1422
	0.9915	1.0716	1.0273	1.2182	0.9929	0.7966	0.918	0.9659	0.9619	1.1658	0.8722	1.0266		0.2678	0.1593	0.2196	0.1611	0.1583	0.2503	0.2536	0.198	0.2359	0.1618	0.1324	0.1468
	0.9469	0.9329	1.0399	1.0874	0.989	1.1983	0.8661	1.1492	1.1865	1.0966	0.8779	1.0282		0.2772	0.1492	0.1567	0.1666	0.1634	0.1539	0.2822	0.1607	0.1769	0.1657	0.13	0.1424
	0.9759	0.8713	0.7734	0.7352	0.7906	0.8583	1.0322	0.8947	1.1641	0.9352	0.888	0.8923		0.2407	0.1624	0.3223	0.2317	0.2115	0.2468	0.1556	0.1491	0.1604	0.1627	0.1347	0.1342
	1.0174	0.8317	0.9924	0.9799	0.9014	0.7842	0.78	1.0096	0.9905	0.8519	0.8875	1.0219		0.1485	0.2752	0.1442	0.2181	0.2642	0.2723	0.2595	0.1501	0.2116	0.1533	0.1564	0.1478
570-650nm	DM	(+)-(S)-baku.	Cyclo. A	Cyclo. B	Cyclo. C	Cyclo. D	DM	(+)-(S)-baku.	Cyclo. A	Cyclo. B	Cyclo. C	Cyclo. D
100uM	1.0641	0.3213	0.346	0.2603	1.1438	0.9368	0.8841	0.2978	0.73	0.234	1.3254	1.2394
50uM	1.37	0.6172	0.762	0.4929	0.8397	1.1437	0.6833	0.744	0.9117	0.6413	1.0296	1.0891
25uM	0.8223	1.2444	0.9924	0.6246	1.0619	1.0822	0.6912	1.2282	1.0024	1.1271	0.9724	0.9947
12.5uM	0.7792	0.6017	0.5539	0.9589	1.0013	1.0063	0.6944	1.0559	1.0521	1.0242	0.8467	0.9175
6.25uM	0.7237	0.9123	0.8077	1.0571	0.8346	0.5463	0.6644	0.7679	0.726	1.004	0.7398	0.8798
3.13uM	0.6697	0.7837	0.8832	0.9208	0.8256	1.0444	0.5839	0.9885	1.0096	0.9309	0.7479	0.8858
1.56uM	0.7352	0.7089	0.4511	0.5035	0.5791	0.6115	0.8766	0.7456	1.0037	0.7725	0.7533	0.7581
0.78uM	0.8689	0.5565	0.8482	0.7618	0.6372	0.5119	0.5205	0.8595	0.7789	0.6986	0.7311	0.8741
200409 Cyclobakuchiol MTT 72h #3 shoji
570nm	1	2	3	4	5	6	7	8	9	10	11	12	650nm	1	2	3	4	5	6	7	8	9	10	11	12
	1.3279	0.5942	1.3979	0.5248	1.6877	1.5449	1.2351	0.4567	1.1242	0.4951	1.6112	1.534		0.3449	0.2587	0.1836	0.2518	0.2123	0.1961	0.3716	0.2538	0.1735	0.27	0.2158	0.3748
	1.3153	1.3641	1.5131	1.4691	1.4184	1.4824	1.175	1.4668	1.4226	1.1822	1.2916	1.2658		0.3609	0.173	0.1855	0.1858	0.1734	0.1793	0.3549	0.1851	0.1826	0.178	0.1664	0.1837
	1.174	1.3476	1.3483	1.5353	1.4153	1.3557	1.1439	1.4863	1.3135	1.4012	1.2737	1.3042		0.3681	0.1728	0.1735	0.1959	0.1906	0.1769	0.2962	0.1814	0.177	0.1821	0.1725	0.1829
	1.1709	1.1702	1.1424	1.3525	1.223	1.3501	1.0753	1.4214	1.1565	1.188	1.3015	1.2976		0.3367	0.1742	0.165	0.1783	0.1778	0.1894	0.2651	0.1864	0.1787	0.1763	0.1774	0.2974
	1.0914	1.0749	1.1796	1.3355	1.1829	1.2661	1.0224	1.3421	1.1352	1.3159	1.1748	1.1469		0.3076	0.17	0.1759	0.1877	0.1656	0.1792	0.3363	0.1858	0.1753	0.1903	0.1648	0.2137
	1.1537	1.1055	1.1908	1.0825	1.0167	1.2941	1.0441	1.2144	1.2	1.1802	1.0656	1.2161		0.3233	0.2808	0.1738	0.2546	0.1678	0.1797	0.3236	0.188	0.1949	0.182	0.1656	0.2986
	1.0365	0.9066	1.1036	1.0484	1.139	1.1639	0.8981	1.1812	1.1468	1.0979	1.1194	1.1792		0.3025	0.2999	0.2861	0.2808	0.1821	0.1809	0.2717	0.1966	0.1966	0.1762	0.1666	0.2813
	1.065	1.0802	1.1242	1.1	1.0779	1.1541	1.0784	1.0675	1.1564	1.0116	1.1684	1.0794		0.3271	0.2758	0.3219	0.2941	0.3275	0.292	0.3028	0.3156	0.2879	0.3272	0.2822	0.2907
570-650nm	DM	(+)-(S)-baku.	Cyclo. A	Cyclo. B	Cyclo. C	Cyclo. D	DM	(+)-(S)-baku.	Cyclo. A	Cyclo. B	Cyclo. C	Cyclo. D
100uM	0.983	0.3355	1.2143	0.273	1.4754	1.3488	0.8635	0.2029	0.9507	0.2251	1.3954	1.1592
50uM	0.9544	1.1911	1.3276	1.2833	1.245	1.3031	0.8201	1.2817	1.24	1.0042	1.1252	1.0821
25uM	0.8059	1.1748	1.1748	1.3394	1.2247	1.1788	0.8477	1.3049	1.1365	1.2191	1.1012	1.1213
12.5uM	0.8342	0.996	0.9774	1.1742	1.0452	1.1607	0.8102	1.235	0.9778	1.0117	1.1241	1.0002
6.25uM	0.7838	0.9049	1.0037	1.1478	1.0173	1.0869	0.6861	1.1563	0.9599	1.1256	1.01	0.9332
3.13uM	0.8304	0.8247	1.017	0.8279	0.8489	1.1144	0.7205	1.0264	1.0051	0.9982	0.9	0.9175
1.56uM	0.734	0.6067	0.8175	0.7676	0.9569	0.983	0.6264	0.9846	0.9502	0.9217	0.9528	0.8979
0.78uM	0.7379	0.8044	0.8023	0.8059	0.7504	0.8621	0.7756	0.7519	0.8685	0.6844	0.8862	0.7887
100uM	200409 #1	200409 #1		200409 #3			DMSOを 100として	100uM	200409 #1	200409 #1		200409 #3
	1	1	2	1	2	ave			1	1	2	1	2	ave	SD	SE
DMSO	0.9128	1.0641	0.8841	0.983	0.8635	0.9415		DMSO	96.9517	113.022	93.9033	104.408	91.7153	100	8.71913	3.89931
(+)-(S)-baku.	0.1982	0.3213	0.2978	0.3355	0.2029	0.27114		(+)-(S)-baku.	21.0515	34.1264	31.6304	35.6346	21.5507	28.7987	6.99437	3.12798
Cyclo. A	0.3827	0.346	0.73	1.2143	0.9507	0.72474		Cyclo. A	40.6479	36.7499	77.5358	128.975	100.977	76.9772	39.4276	17.6326
Cyclo. B	0.2859	0.2603	0.234	0.273	0.2251	0.25566		Cyclo. B	30.3664	27.6474	24.854	28.9963	23.9087	27.1545	2.72854	1.22024
Cyclo. C	1.3837	1.1438	1.3254	1.4754	1.3954	1.34474		Cyclo. C	146.968	121.487	140.775	156.707	148.21	142.83	13.2136	5.90929
Cyclo. D	1.2781	0.9368	1.2394	1.3488	1.1592	1.19246		Cyclo. D	135.751	99.5008	131.641	143.261	123.123	126.655	16.8314	7.52723
50uM	200409 #1	200409 #1		200409 #3			DMSOを 100として	100uM	200409 #1	200409 #1		200409 #3
	1	1	2	1	2	ave			1	1	2	1	2	ave	SD	SE
DMSO	0.7353	1.37	0.6833	0.9544	0.8201	0.91262		DMSO	80.5702	150.117	74.8723	104.578	89.8622	100	30.1844	13.4989
(+)-(S)-baku.	1.0649	0.6172	0.744	1.1911	1.2817	0.97978		(+)-(S)-baku.	116.686	67.6295	81.5235	130.514	140.442	107.359	31.4783	14.0775
Cyclo. A	1.0423	0.762	0.9117	1.3276	1.24	1.05672		Cyclo. A	114.21	83.4959	99.8992	145.471	135.873	115.79	25.4077	11.3627
Cyclo. B	0.7915	0.4929	0.6413	1.2833	1.0042	0.84264		Cyclo. B	86.7283	54.0093	70.2702	140.617	110.035	92.332	34.0279	15.2177
Cyclo. C	1.0763	0.8397	1.0296	1.245	1.1252	1.06316		Cyclo. C	117.935	92.0098	112.818	136.42	123.293	116.495	16.2662	7.27447
Cyclo. D	1.1434	1.1437	1.0891	1.3031	1.0821	1.15228		Cyclo. D	125.288	125.321	119.338	142.787	118.571	126.261	9.77245	4.37037
25uM	200409 #1	200409 #1		200409 #3			DMSOを 100として	100uM	200409 #1	200409 #1		200409 #3
	1	1	2	1	2	ave			1	1	2	1	2	ave	SD	SE
DMSO	0.5934	0.8223	0.6912	0.8059	0.8477	0.7521		DMSO	78.8991	109.334	91.9027	107.153	112.711	100	14.2362	6.36662
(+)-(S)-baku.	1.2252	1.2444	1.2282	1.1748	1.3049	1.2355		(+)-(S)-baku.	162.904	165.457	163.303	156.203	173.501	164.273	6.21493	2.7794
Cyclo. A	0.9324	0.9924	1.0024	1.1748	1.1365	1.0477		Cyclo. A	123.973	131.951	133.28	156.203	151.11	139.303	13.6963	6.12517
Cyclo. B	0.7016	0.6246	1.1271	1.3394	1.2191	1.00236		Cyclo. B	93.2855	83.0475	149.86	178.088	162.093	133.275	42.5315	19.0207
Cyclo. C	0.9592	1.0619	0.9724	1.2247	1.1012	1.06388		Cyclo. C	127.536	141.191	129.291	162.837	146.417	141.455	14.3491	6.41709
Cyclo. D	1.1027	1.0822	0.9947	1.1788	1.1213	1.09594		Cyclo. D	146.616	143.89	132.256	156.734	149.089	145.717	8.91755	3.98805
12.5uM	200409 #1	200409 #1		200409 #3			DMSOを 100として	100uM	200409 #1	200409 #1		200409 #3
	1	1	2	1	2	ave			1	1	2	1	2	ave	SD	SE
DMSO	0.8618	0.7792	0.6944	0.8342	0.8102	0.79596		DMSO	108.272	97.8944	87.2406	104.804	101.789	100	8.09229	3.61898
(+)-(S)-baku.	0.7327	0.6017	1.0559	0.996	1.235	0.92426		(+)-(S)-baku.	92.0524	75.5943	132.657	125.132	155.159	116.119	32.0168	14.3183
Cyclo. A	0.7966	0.5539	1.0521	0.9774	0.9778	0.87156		Cyclo. A	100.08	69.5889	132.18	122.795	122.845	109.498	25.253	11.2935
Cyclo. B	0.9592	0.9589	1.0242	1.1742	1.0117	1.02564		Cyclo. B	120.509	120.471	128.675	147.52	127.104	128.856	11.0842	4.95699
Cyclo. C	0.8827	1.0013	0.8467	1.0452	1.1241	0.98		Cyclo. C	110.898	125.798	106.375	131.313	141.226	123.122	14.4214	6.44945
Cyclo. D	1.0068	1.0063	0.9175	1.1607	1.0002	1.0183		Cyclo. D	126.489	126.426	115.27	145.824	125.66	127.934	11.0677	4.9496
6.25uM	200409 #1	200409 #1		200409 #3			DMSOを 100として	100uM	200409 #1	200409 #1		200409 #3
	1	1	2	1	2	ave			1	1	2	1	2	ave	SD	SE
DMSO	0.562	0.7237	0.6644	0.7838	0.6861	0.684		DMSO	82.1637	105.804	97.1345	114.591	100.307	100	11.9688	5.35262
(+)-(S)-baku.	0.9089	0.9123	0.7679	0.9049	1.1563	0.93006		(+)-(S)-baku.	132.88	133.377	112.266	132.295	169.05	135.974	20.53	9.18127
Cyclo. A	0.8664	0.8077	0.726	1.0037	0.9599	0.87274		Cyclo. A	126.667	118.085	106.14	146.74	140.336	127.594	16.4352	7.35007
Cyclo. B	0.8643	1.0571	1.004	1.1478	1.1256	1.03976		Cyclo. B	126.36	154.547	146.784	167.807	164.561	152.012	16.5739	7.41207
Cyclo. C	0.8518	0.8346	0.7398	1.0173	1.01	0.8907		Cyclo. C	124.532	122.018	108.158	148.728	147.661	130.219	17.5578	7.85207
Cyclo. D	0.9441	0.5463	0.8798	1.0869	0.9332	0.87806		Cyclo. D	138.026	79.8684	128.626	158.904	136.433	128.371	29.3386	13.1206
3.125uM	200409 #1	200409 #1		200409 #3			DMSOを 100として	100uM	200409 #1	200409 #1		200409 #3
	1	1	2	1	2	ave			1	1	2	1	2	ave	SD	SE
DMSO	0.5635	0.6697	0.5839	0.8304	0.7205	0.6736		DMSO	83.655	99.421	86.6835	123.278	106.963	100	16.087	7.19431
(+)-(S)-baku.	0.8284	0.7837	0.9885	0.8247	1.0264	0.89034		(+)-(S)-baku.	122.981	116.345	146.749	122.432	152.375	132.176	16.2057	7.24741
Cyclo. A	0.6647	0.8832	1.0096	1.017	1.0051	0.91592		Cyclo. A	98.6787	131.116	149.881	150.98	149.213	135.974	22.4076	10.021
Cyclo. B	0.8759	0.9208	0.9309	0.8279	0.9982	0.91074		Cyclo. B	130.033	136.698	138.198	122.907	148.189	135.205	9.45735	4.22946
Cyclo. C	0.8575	0.8256	0.7479	0.8489	0.9	0.83598		Cyclo. C	127.301	122.565	111.03	126.024	133.61	124.106	8.33023	3.72539
Cyclo. D	1.011	1.0444	0.8858	1.1144	0.9175	0.99462		Cyclo. D	150.089	155.048	131.502	165.439	136.208	147.657	13.8635	6.19996
1.56uM	200409 #1	200409 #1		200409 #3			DMSOを 100として	100uM	200409 #1	200409 #1		200409 #3
	1	1	2	1	2	ave			1	1	2	1	2	ave	SD	SE
DMSO	0.6594	0.7352	0.8766	0.734	0.6264	0.72632		DMSO	90.7864	101.223	120.691	101.057	86.243	100	13.2746	5.93658
(+)-(S)-baku.	0.9826	0.7089	0.7456	0.6067	0.9846	0.80568		(+)-(S)-baku.	135.285	97.6016	102.654	83.5307	135.56	110.926	23.4342	10.4801
Cyclo. A	0.801	0.4511	1.0037	0.8175	0.9502	0.8047		Cyclo. A	110.282	62.1076	138.19	112.554	130.824	110.791	29.6877	13.2768
Cyclo. B	0.9382	0.5035	0.7725	0.7676	0.9217	0.7807		Cyclo. B	129.172	69.3221	106.358	105.683	126.9	107.487	24.0218	10.7429
Cyclo. C	0.9776	0.5791	0.7533	0.9569	0.9528	0.84394		Cyclo. C	134.596	79.7307	103.715	131.746	131.182	116.194	23.9294	10.7016
Cyclo. D	0.9987	0.6115	0.7581	0.983	0.8979	0.84984		Cyclo. D	137.501	84.1915	104.375	135.34	123.623	117.006	22.5627	10.0903
0.78uM	200409 #1	200409 #1		200409 #3			DMSOを 100として	100uM	200409 #1	200409 #1		200409 #3
	1	1	2	1	2	ave			1	1	2	1	2	ave	SD	SE
DMSO	0.9282	0.8689	0.5205	0.7379	0.7756	0.76622		DMSO	121.14	113.401	67.9309	96.3039	101.224	100	20.4333	9.13804
(+)-(S)-baku.	0.9216	0.5565	0.8595	0.8044	0.7519	0.77878		(+)-(S)-baku.	120.279	72.6293	112.174	104.983	98.1311	101.639	18.1898	8.13474
Cyclo. A	0.7522	0.8482	0.7789	0.8023	0.8685	0.81002		Cyclo. A	98.1702	110.699	101.655	104.709	113.349	105.716	6.27567	2.80656
Cyclo. B	0.7822	0.7618	0.6986	0.8059	0.6844	0.74658		Cyclo. B	102.086	99.4231	91.1749	105.179	89.3216	97.4368	6.9022	3.08676
Cyclo. C	0.7395	0.6372	0.7311	0.7504	0.8862	0.74888		Cyclo. C	96.5128	83.1615	95.4165	97.9353	115.659	97.7369	11.6249	5.19882
Cyclo. D	0.7486	0.5119	0.8741	0.8621	0.7887	0.75708		Cyclo. D	97.7004	66.8085	114.08	112.513	102.934	98.8071	19.1264	8.55358
AVE
	0.78	1.56	3.13	6.25	12.5	25	50	100
DMSO	100	100	100	100	100	100	100	100
(+)-(S)-baku.	101.639	110.926	132.176	135.974	116.119	164.273	107.359	28.7987
Cyclo. A	105.716	110.791	135.974	127.594	109.498	139.303	115.79	76.9772
Cyclo. B	97.4368	107.487	135.205	152.012	128.856	133.275	92.332	27.1545
Cyclo. C	97.7369	116.194	124.106	130.219	123.122	141.455	116.495	142.83
Cyclo. D	98.8071	117.006	147.657	128.371	127.934	145.717	126.261	126.655
SE
	0.78	1.56	3.13	6.25	12.5	25	50	100
DMSO	9.13804	5.93658	7.19431	5.35262	3.61898	6.36662	13.4989	3.89931
(+)-(S)-baku.	8.13474	10.4801	7.24741	9.18127	14.3183	2.7794	14.0775	3.12798
Cyclo. A	2.80656	13.2768	10.021	7.35007	11.2935	6.12517	11.3627	17.6326
Cyclo. B	3.08676	10.7429	4.22946	7.41207	4.95699	19.0207	15.2177	1.22024
Cyclo. C	5.19882	10.7016	3.72539	7.85207	6.44945	6.41709	7.27447	5.90929
Cyclo. D	8.55358	10.0903	6.19996	13.1206	4.9496	3.98805	4.37037	7.52723
