# Supplementary material for: Organic synthesis and anti-influenza A virus activity of cyclobakuchiols A, B, C, and D
Source: PLoS One. 2021 Mar 26;16(3):e0248960. doi: 10.1371/journal.pone.0248960 (PMC7997032; doi:10.1371/journal.pone.0248960)
Supplement: S1 File — (ZIP) [file pone.0248960.s003.zip › Figure 2/Figure 2 MTT 24h #1-3 raw data.xlsx]

## Sheet: Sheet1
200331 Cyclobakuchiol MTT 24h #1 tanaka
570nm	1	2	3	4	5	6							650nm	1	2	3	4	5	6
	1.2855	0.5841	0.3587	1.1358	1.6868	1.6635								0.3136	0.1673	0.152	0.3015	0.3373	0.422
	1.5245	1.7621	1.5985	1.6862	1.779	1.7192								0.3589	0.4062	0.4229	0.2991	0.4235	0.5126
	1.4996	1.7489	1.5366	1.742	1.7714	1.4676								0.3565	0.4154	0.5201	0.385	0.4023	0.3771
	1.5311	1.7102	1.6483	1.6776	1.6782	1.7059								0.5984	0.3976	0.6619	0.4189	0.3906	0.4912
	1.2886	1.6705	1.4936	1.4969	1.5952	1.5863								0.3487	0.3976	0.5039	0.3643	0.3714	0.4695
	1.4457	1.6867	1.4415	1.5154	1.5849	1.6023								0.5577	0.45	0.5942	0.4186	0.3838	0.5084
	1.168	1.5531	1.2945	1.2773	1.4308	1.3692								0.3035	0.3575	0.3975	0.3271	0.3979	0.381
	1.1727	1.345	1.1841	1.275	1.5915	1.5772								0.4478	0.2288	0.3961	0.2992	0.3872	0.4556
570-650nm	DM	(+)-(S)-baku.	Cyclo. A	Cyclo. B	Cyclo. C	Cyclo. D
100uM	0.9719	0.4168	0.2067	0.8343	1.3495	1.2415
50uM	1.1656	1.3559	1.1756	1.3871	1.3555	1.2066
25uM	1.1431	1.3335	1.0165	1.357	1.3691	1.0905
12.5uM	0.9327	1.3126	0.9864	1.2587	1.2876	1.2147
6.25uM	0.9399	1.2729	0.9897	1.1326	1.2238	1.1168
3.13uM	0.888	1.2367	0.8473	1.0968	1.2011	1.0939
1.56uM	0.8645	1.1956	0.897	0.9502	1.0329	0.9882
0.78uM	0.7249	1.1162	0.788	0.9758	1.2043	1.1216
200403 Cyclobakuchiol MTT 24h #2 yamaji
570nm	1	2	3	4	5	6	7	8	9	10	11	12	650nm	1	2	3	4	5	6	7	8	9	10	11	12
	1.3016	1.1011	0.3807	1.5659	1.4788	1.2183	1.2443	1.1377	0.4088	1.52	1.5023	1.3368		0.2374	0.2591	0.181	0.283	0.2683	0.2104	0.2547	0.243	0.1701	0.2753	0.229	0.2375
	1.3714	1.7128	1.6165	1.4294	1.548	1.2815	1.4521	1.7608	1.6751	1.6823	1.4812	1.4772		0.2386	0.2861	0.2734	0.2213	0.2677	0.1944	0.2283	0.2976	0.2603	0.2658	0.237	0.2739
	1.4552	1.6532	1.497	1.4222	1.356	1.1599	1.5463	1.6704	1.387	1.4638	1.3936	1.4117		0.2686	0.2934	0.2611	0.2567	0.2326	0.1945	0.2535	0.2986	0.224	0.2172	0.2213	0.2076
	1.5955	1.579	1.5142	1.4886	1.6913	1.191	1.555	1.4198	1.5061	1.4193	1.3461	1.374		0.3111	0.2882	0.2239	0.2298	0.2767	0.166	0.2313	0.2467	0.2332	0.2589	0.2323	0.2172
	1.6058	1.618	1.5513	1.482	1.632	1.3	1.6061	1.4825	1.3175	1.3917	1.4107	1.3991		0.2982	0.2553	0.2264	0.2263	0.3087	0.2253	0.2604	0.2451	0.2065	0.2352	0.2445	0.2732
	1.68	1.6647	1.4045	1.4967	1.5348	1.2966	1.6194	1.5068	1.3885	1.3749	1.2575	1.2779		0.2946	0.2719	0.2265	0.2281	0.2515	0.1972	0.2698	0.2405	0.2624	0.2344	0.21	0.2047
	1.6514	1.5183	1.5399	1.4956	1.5401	1.339	1.5403	1.4428	1.2762	1.2925	1.2348	1.3599		0.2901	0.2057	0.3193	0.2122	0.296	0.1744	0.2744	0.2688	0.2213	0.2428	0.1963	0.2346
	1.6095	1.592	1.3487	1.462	1.2888	1.1898	1.5872	1.4872	1.3175	1.4427	1.3291	1.1524		0.2849	0.2816	0.2242	0.2054	0.213	0.2179	0.218	0.2517	0.1987	0.2291	0.229	0.1961
570-650nm	DM	(+)-(S)-baku.	Cyclo. A	Cyclo. B	Cyclo. C	Cyclo. D	DM	(+)-(S)-baku.	Cyclo. A	Cyclo. B	Cyclo. C	Cyclo. D
100uM	1.0642	0.842	0.1997	1.2829	1.2105	1.0079	0.9896	0.8947	0.2387	1.2447	1.2733	1.0993
50uM	1.1328	1.4267	1.3431	1.2081	1.2803	1.0871	1.2238	1.4632	1.4148	1.4165	1.2442	1.2033
25uM	1.1866	1.3598	1.2359	1.1655	1.1234	0.9654	1.2928	1.3718	1.163	1.2466	1.1723	1.2041
12.5uM	1.2844	1.2908	1.2903	1.2588	1.4146	1.025	1.3237	1.1731	1.2729	1.1604	1.1138	1.1568
6.25uM	1.3076	1.3627	1.3249	1.2557	1.3233	1.0747	1.3457	1.2374	1.111	1.1565	1.1662	1.1259
3.13uM	1.3854	1.3928	1.178	1.2686	1.2833	1.0994	1.3496	1.2663	1.1261	1.1405	1.0475	1.0732
1.56uM	1.3613	1.3126	1.2206	1.2834	1.2441	1.1646	1.2659	1.174	1.0549	1.0497	1.0385	1.1253
0.78uM	1.3246	1.3104	1.1245	1.2566	1.0758	0.9719	1.3692	1.2355	1.1188	1.2136	1.1001	0.9563
200403 Cyclobakuchiol MTT 24h #3 takeuchi
570nm	1	2	3	4	5	6	7	8	9	10	11	12	650nm	1	2	3	4	5	6	7	8	9	10	11	12
	1.449	1.7486	1.3876	1.7997	1.3187	1.3652	1.2935	1.1959	0.3846	1.3445	1.6782	1.6514		0.2421	0.2546	0.218	0.3555	0.2045	0.2169	0.2015	0.2409	0.1649	0.2244	0.3207	0.2498
	1.5641	1.3278	1.2164	1.2159	1.1178	1.3585	1.3182	1.7233	2.1209	1.8993	1.6046	1.6971		0.2434	0.2339	0.3147	0.1985	0.1835	0.2289	0.202	0.318	0.3725	0.3437	0.2692	0.3222
	1.5933	1.4375	1.4128	1.7775	1.3273	1.6977	1.5474	1.7468	1.9349	1.7449	1.6821	1.7718		0.2478	0.2363	0.338	0.2792	0.2435	0.2827	0.2706	0.2987	0.308	0.3073	0.3153	0.3327
	1.8236	1.6022	1.4573	1.6635	1.2149	1.5456	1.5145	1.7103	1.9063	1.6344	1.7096	1.7867		0.326	0.2945	0.2948	0.2544	0.2264	0.2507	0.2606	0.2953	0.3316	0.2818	0.3239	0.3548
	1.6351	1.711	1.4756	1.6055	1.4151	1.5711	1.5735	1.7208	1.8004	1.7114	1.7318	1.7781		0.2657	0.286	0.2956	0.2728	0.4457	0.2295	0.2611	0.2965	0.3273	0.3109	0.3287	0.3738
	1.9825	1.5806	1.6324	1.7175	1.3804	1.4236	1.5863	1.5883	1.74	1.664	1.6983	1.8187		0.4231	0.2465	0.2952	0.3045	0.4857	0.2235	0.2781	0.265	0.3119	0.2852	0.3024	0.3407
	1.8215	1.6211	1.4512	1.5974	1.2378	1.6892	1.6541	1.6602	1.7559	1.7312	1.6539	1.8527		0.3477	0.2735	0.286	0.3673	0.2296	0.3017	0.2905	0.3313	0.3147	0.3139	0.3157	0.3897
	1.4433	1.4662	1.6657	1.5936	1.1991	1.7176	1.7057	1.7453	1.7943	1.7765	1.7892	1.4961		0.3566	0.2393	0.3001	0.2777	0.2347	0.2977	0.2937	0.3035	0.3487	0.3032	0.3687	0.1727
570-650nm	DM	(+)-(S)-baku.	Cyclo. A	Cyclo. B	Cyclo. C	Cyclo. D	DM	(+)-(S)-baku.	Cyclo. A	Cyclo. B	Cyclo. C	Cyclo. D
100uM	1.2069	1.494	1.1696	1.4442	1.1142	1.1483	1.092	0.955	0.2197	1.1201	1.3575	1.4016
50uM	1.3207	1.0939	0.9017	1.0174	0.9343	1.1296	1.1162	1.4053	1.7484	1.5556	1.3354	1.3749
25uM	1.3455	1.2012	1.0748	1.4983	1.0838	1.415	1.2768	1.4481	1.6269	1.4376	1.3668	1.4391
12.5uM	1.4976	1.3077	1.1625	1.4091	0.9885	1.2949	1.2539	1.415	1.5747	1.3526	1.3857	1.4319
6.25uM	1.3694	1.425	1.18	1.3327	0.9694	1.3416	1.3124	1.4243	1.4731	1.4005	1.4031	1.4043
3.13uM	1.5594	1.3341	1.3372	1.413	0.8947	1.2001	1.3082	1.3233	1.4281	1.3788	1.3959	1.478
1.56uM	1.4738	1.3476	1.1652	1.2301	1.0082	1.3875	1.3636	1.3289	1.4412	1.4173	1.3382	1.463
0.78uM	1.0867	1.2269	1.3656	1.3159	0.9644	1.4199	1.412	1.4418	1.4456	1.4733	1.4205	1.3234
100uM	200331	200403 #2		200403 #3			DMSOを 100として	100uM	200331	200403 #2		200403 #3
	1	1	2	1	2	ave			1	1	2	1	2	ave	SD	SE
DMSO	0.9719	1.0642	0.9896	1.2069	1.092	1.06492		DMSO	91.2651	99.9324	92.9272	113.332	102.543	100	8.8112	3.94049
(+)-(S)-baku.	0.4168	0.842	0.8947	1.494	0.955	0.9205		(+)-(S)-baku.	39.1391	79.067	84.0157	140.292	89.6781	86.4384	36.0838	16.1372
Cyclo. A	0.2067	0.1997	0.2387	1.1696	0.2197	0.40688		Cyclo. A	19.4099	18.7526	22.4148	109.83	20.6307	38.2076	40.0623	17.9164
Cyclo. B	0.8343	1.2829	1.2447	1.4442	1.1201	1.18524		Cyclo. B	78.3439	120.469	116.882	135.616	105.182	111.299	21.3894	9.56564
Cyclo. C	1.3495	1.2105	1.2733	1.1142	1.3575	1.261		Cyclo. C	126.723	113.671	119.568	104.628	127.474	118.413	9.55287	4.27217
Cyclo. D	1.2415	1.0079	1.0993	1.1483	1.4016	1.17972		Cyclo. D	116.582	94.6456	103.228	107.83	131.616	110.78	14.0875	6.3001
50uM	200331	200403 #2		200403 #3			DMSOを 100として	100uM	200331	200403 #2		200403 #3
	1	1	2	1	2	ave			1	1	2	1	2	ave	SD	SE
DMSO	1.1656	1.1328	1.2238	1.3207	1.1162	1.19182		DMSO	97.8	95.0479	102.683	110.814	93.6551	100	6.95984	3.11254
(+)-(S)-baku.	1.3559	1.4267	1.4632	1.0939	1.4053	1.349		(+)-(S)-baku.	113.767	119.708	122.77	91.784	117.912	113.188	12.4007	5.54576
Cyclo. A	1.1756	1.3431	1.4148	0.9017	1.7484	1.31672		Cyclo. A	98.6391	112.693	118.709	75.6574	146.7	110.48	26.1597	11.699
Cyclo. B	1.3871	1.2081	1.4165	1.0174	1.5556	1.31694		Cyclo. B	116.385	101.366	118.852	85.3652	130.523	110.498	17.4678	7.81184
Cyclo. C	1.3555	1.2803	1.2442	0.9343	1.3354	1.22994		Cyclo. C	113.734	107.424	104.395	78.3927	112.047	103.198	14.3518	6.41833
Cyclo. D	1.2066	1.0871	1.2033	1.1296	1.3749	1.2003		Cyclo. D	101.24	91.2134	100.963	94.7794	115.361	100.712	9.22449	4.12532
25uM	200331	200403 #2		200403 #3			DMSOを 100として	100uM	200331	200403 #2		200403 #3
	1	1	2	1	2	ave			1	1	2	1	2	ave	SD	SE
DMSO	1.1431	1.1866	1.2928	1.3455	1.2768	1.24896		DMSO	91.5241	95.007	103.51	107.73	102.229	100	6.59178	2.94794
(+)-(S)-baku.	1.3335	1.3598	1.3718	1.2012	1.4481	1.34288		(+)-(S)-baku.	106.769	108.875	109.835	96.176	115.944	107.52	7.201	3.22039
Cyclo. A	1.0165	1.2359	1.163	1.0748	1.6269	1.22342		Cyclo. A	81.3877	98.9543	93.1175	86.0556	130.26	97.9551	19.2621	8.61426
Cyclo. B	1.357	1.1655	1.2466	1.4983	1.4376	1.341		Cyclo. B	108.65	93.3176	99.811	119.964	115.104	107.369	10.8934	4.87166
Cyclo. C	1.3691	1.1234	1.1723	1.0838	1.3668	1.22308		Cyclo. C	109.619	89.9468	93.8621	86.7762	109.435	97.9279	10.8822	4.86667
Cyclo. D	1.0905	0.9654	1.2041	1.415	1.4391	1.22282		Cyclo. D	87.3126	77.2963	96.4082	113.294	115.224	97.9071	16.4007	7.33461
12.5uM	200331	200403 #2		200403 #3			DMSOを 100として	100uM	200331	200403 #2		200403 #3
	1	1	2	1	2	ave			1	1	2	1	2	ave	SD	SE
DMSO	0.9327	1.2844	1.3237	1.4976	1.2539	1.25846		DMSO	74.1144	102.061	105.184	119.003	99.6377	100	16.2974	7.28841
(+)-(S)-baku.	1.3126	1.2908	1.1731	1.3077	1.415	1.29984		(+)-(S)-baku.	104.302	102.57	93.2171	103.913	112.439	103.288	6.8392	3.05858
Cyclo. A	0.9864	1.2903	1.2729	1.1625	1.5747	1.25736		Cyclo. A	78.3815	102.53	101.147	92.3748	125.129	99.9126	17.0635	7.63104
Cyclo. B	1.2587	1.2588	1.1604	1.4091	1.3526	1.28792		Cyclo. B	100.019	100.027	92.2079	111.97	107.481	102.341	7.62498	3.40999
Cyclo. C	1.2876	1.4146	1.1138	0.9885	1.3857	1.23804		Cyclo. C	102.316	112.407	88.505	78.5484	110.111	98.3774	14.4972	6.48333
Cyclo. D	1.2147	1.025	1.1568	1.2949	1.4319	1.22466		Cyclo. D	96.5227	81.4488	91.9219	102.896	113.782	97.3142	12.0805	5.40256
6.25uM	200331	200403 #2		200403 #3			DMSOを 100として	100uM	200331	200403 #2		200403 #3
	1	1	2	1	2	ave			1	1	2	1	2	ave	SD	SE
DMSO	0.9399	1.3076	1.3457	1.3694	1.3124	1.255		DMSO	74.8924	104.191	107.227	109.116	104.574	100	14.1792	6.34113
(+)-(S)-baku.	1.2729	1.3627	1.2374	1.425	1.4243	1.34446		(+)-(S)-baku.	101.426	108.582	98.5976	113.546	113.49	107.128	6.87485	3.07453
Cyclo. A	0.9897	1.3249	1.111	1.18	1.4731	1.21574		Cyclo. A	78.8606	105.57	88.5259	94.0239	117.378	96.8717	14.9862	6.70204
Cyclo. B	1.1326	1.2557	1.1565	1.3327	1.4005	1.2556		Cyclo. B	90.247	100.056	92.1514	106.191	111.594	100.048	9.07547	4.05867
Cyclo. C	1.2238	1.3233	1.1662	0.9694	1.4031	1.21716		Cyclo. C	97.5139	105.442	92.9243	77.243	111.801	96.9849	13.2056	5.90571
Cyclo. D	1.1168	1.0747	1.1259	1.3416	1.4043	1.21266		Cyclo. D	88.988	85.6335	89.7131	106.9	111.896	96.6263	11.8923	5.31841
3.125uM	200331	200403 #2		200403 #3			DMSOを 100として	100uM	200331	200403 #2		200403 #3
	1	1	2	1	2	ave			1	1	2	1	2	ave	SD	SE
DMSO	0.888	1.3854	1.3496	1.5594	1.3082	1.29812		DMSO	68.4066	106.724	103.966	120.128	100.777	100	19.1363	8.55803
(+)-(S)-baku.	1.2367	1.3928	1.2663	1.3341	1.3233	1.31064		(+)-(S)-baku.	95.2685	107.294	97.5488	102.772	101.94	100.964	4.70069	2.10221
Cyclo. A	0.8473	1.178	1.1261	1.3372	1.4281	1.18334		Cyclo. A	65.2713	90.7466	86.7485	103.011	110.013	91.158	17.2172	7.69975
Cyclo. B	1.0968	1.2686	1.1405	1.413	1.3788	1.25954		Cyclo. B	84.4914	97.7259	87.8578	108.85	106.215	97.028	10.7924	4.8265
Cyclo. C	1.2011	1.2833	1.0475	0.8947	1.3959	1.1645		Cyclo. C	92.5261	98.8583	80.6936	68.9227	107.532	89.7067	15.1877	6.79215
Cyclo. D	1.0939	1.0994	1.0732	1.2001	1.478	1.18892		Cyclo. D	84.268	84.6917	82.6734	92.4491	113.857	91.5878	13.0121	5.81919
1.56uM	200331	200403 #2		200403 #3			DMSOを 100として	100uM	200331	200403 #2		200403 #3
	1	1	2	1	2	ave			1	1	2	1	2	ave	SD	SE
DMSO	0.8645	1.3613	1.2659	1.4738	1.3636	1.26582		DMSO	68.2957	107.543	100.006	116.43	107.725	100	18.6527	8.34174
(+)-(S)-baku.	1.1956	1.3126	1.174	1.3476	1.3289	1.27174		(+)-(S)-baku.	94.4526	103.696	92.7462	106.461	104.983	100.468	6.37433	2.85069
Cyclo. A	0.897	1.2206	1.0549	1.1652	1.4412	1.15578		Cyclo. A	70.8632	96.4276	83.3373	92.051	113.855	91.3068	15.9425	7.12971
Cyclo. B	0.9502	1.2834	1.0497	1.2301	1.4173	1.18614		Cyclo. B	75.066	101.389	82.9265	97.1781	111.967	93.7053	14.7326	6.5886
Cyclo. C	1.0329	1.2441	1.0385	1.0082	1.3382	1.13238		Cyclo. C	81.5993	98.2841	82.0417	79.648	105.718	89.4582	11.7823	5.26919
Cyclo. D	0.9882	1.1646	1.1253	1.3875	1.463	1.22572		Cyclo. D	78.068	92.0036	88.8989	109.613	115.577	96.8321	15.4359	6.90315
0.78uM	200331	200403 #2		200403 #3			DMSOを 100として	100uM	200331	200403 #2		200403 #3
	1	1	2	1	2	ave			1	1	2	1	2	ave	SD	SE
DMSO	0.7249	1.3246	1.3692	1.0867	1.412	1.18348		DMSO	61.2516	111.924	115.693	91.8224	119.309	100	24.133	10.7926
(+)-(S)-baku.	1.1162	1.3104	1.2355	1.2269	1.4418	1.26616		(+)-(S)-baku.	94.3151	110.724	104.396	103.669	121.827	106.986	10.1551	4.54148
Cyclo. A	0.788	1.1245	1.1188	1.3656	1.4456	1.1685		Cyclo. A	66.5833	95.0164	94.5348	115.389	122.148	98.7342	21.7412	9.72297
Cyclo. B	0.9758	1.2566	1.2136	1.3159	1.4733	1.24704		Cyclo. B	82.4518	106.178	102.545	111.189	124.489	105.371	15.2747	6.83107
Cyclo. C	1.2043	1.0758	1.1001	0.9644	1.4205	1.15302		Cyclo. C	101.759	90.9014	92.9547	81.4885	120.027	97.4262	14.5445	6.50448
Cyclo. D	1.1216	0.9719	0.9563	1.4199	1.3234	1.15862		Cyclo. D	94.7714	82.1222	80.8041	119.977	111.823	97.8994	17.5515	7.84927
AVE
	0.78	1.56	3.13	6.25	12.5	25	50	100
DMSO	100	100	100	100	100	100	100	100
(+)-(S)-baku.	106.986	100.468	100.964	107.128	103.288	107.52	113.188	86.4384
Cyclo. A	98.7342	91.3068	91.158	96.8717	99.9126	97.9551	110.48	38.2076
Cyclo. B	105.371	93.7053	97.028	100.048	102.341	107.369	110.498	111.299
Cyclo. C	97.4262	89.4582	89.7067	96.9849	98.3774	97.9279	103.198	118.413
Cyclo. D	97.8994	96.8321	91.5878	96.6263	97.3142	97.9071	100.712	110.78
SE
	0.78	1.56	3.13	6.25	12.5	25	50	100
DMSO	10.7926	8.34174	8.55803	6.34113	7.28841	2.94794	3.11254	3.94049
(+)-(S)-baku.	4.54148	2.85069	2.10221	3.07453	3.05858	3.22039	5.54576	16.1372
Cyclo. A	9.72297	7.12971	7.69975	6.70204	7.63104	8.61426	11.699	17.9164
Cyclo. B	6.83107	6.5886	4.8265	4.05867	3.40999	4.87166	7.81184	9.56564
Cyclo. C	6.50448	5.26919	6.79215	5.90571	6.48333	4.86667	6.41833	4.27217
Cyclo. D	7.84927	6.90315	5.81919	5.31841	5.40256	7.33461	4.12532	6.3001
