# Supplementary material for: Organic synthesis and anti-influenza A virus activity of cyclobakuchiols A, B, C, and D
Source: PLoS One. 2021 Mar 26;16(3):e0248960. doi: 10.1371/journal.pone.0248960 (PMC7997032; doi:10.1371/journal.pone.0248960)
Supplement: S2 File — (ZIP) [file pone.0248960.s004.zip]

Archive with 8 entries (8 files):
- Figure 3 ABC raw data/._.DS_Store
- Figure 3 ABC raw data/._Figure 3A raw data.jpg
- Figure 3 ABC raw data/._Figure 3B raw data.jpg
- Figure 3 ABC raw data/._Figure 3C raw data.jpg
- Figure 3 ABC raw data/.DS_Store
- Figure 3 ABC raw data/Figure 3A raw data.jpg
- Figure 3 ABC raw data/Figure 3B raw data.jpg
- Figure 3 ABC raw data/Figure 3C raw data.jpg
