# Supplementary material for: Organic synthesis and anti-influenza A virus activity of cyclobakuchiols A, B, C, and D
Source: PLoS One. 2021 Mar 26;16(3):e0248960. doi: 10.1371/journal.pone.0248960 (PMC7997032; doi:10.1371/journal.pone.0248960)
Supplement: S3 File — (XLSX) [file pone.0248960.s005.xlsx]

## Sheet: Sheet1
20218 #1 exp
	DMSO			(+)-S-Bakuchiol			Cyclobaku. A			Cyclobaku. B			Cyclobaku. C			Cyclobaku. D
	dapi	NP	NP/DAPI (%)	dapi	NP	NP/DAPI (%)	dapi	NP	NP/DAPI (%)	dapi	NP	NP/DAPI (%)	dapi	NP	NP/DAPI (%)	dapi	NP	NP/DAPI (%)
25 uM	198	44	22.2222	105	0	0	318	1	0.314465	161	3	1.86335	241	4	1.65975	92	4	4.34783	1
12.5 uM	543	76	13.9963	239	1	0.41841	175	3	1.71429	346	6	1.7341	243	3	1.23457	91	5	5.49451
6.25 uM	435	50	11.4943	405	1	0.246914	308	2	0.649351	377	4	1.06101	337	7	2.07715	335	8	2.38806
3.13 uM	708	70	9.88701	356	9	2.52809	516	18	3.48837	570	11	1.92982	299	22	7.35786	439	24	5.46697
25 uM	226	60	26.5487	93	2	2.15054	107	3	2.80374	105	2	1.90476	266	3	1.12782	267	4	1.49813	2
12.5 uM	289	65	22.4913	157	2	1.27389	95	4	4.21053	146	2	1.36986	213	1	0.469484	138	1	0.724638
6.25 uM	300	36	12	211	5	2.36967	344	7	2.03488	141	7	4.96454	218	6	2.75229	169	28	16.568
3.13 uM	295	48	16.2712	393	13	3.30789	312	6	1.92308	119	25	21.0084	279	26	9.319	254	26	10.2362
25 uM	281	58	20.6406	178	1	0.561798	510	4	0.784314	510	4	0.784314	504	5	0.992063	469	4	0.852878	3
12.5 uM	264	48	18.1818	160	1	0.625	268	2	0.746269	386	1	0.259067	418	5	1.19617	271	2	0.738007
6.25 uM	450	61	13.5556	417	6	1.43885	314	17	5.41401	210	5	2.38095	314	10	3.18471	272	29	10.6618
3.13 uM	162	64	39.5062	423	19	4.49173	172	30	17.4419	119	6	5.04202	222	24	10.8108	153	38	24.8366
200303 #3 exp
	DMSO			(+)-S-Bakuchiol			Cyclobaku. A			Cyclobaku. B			Cyclobaku. C			Cyclobaku. D
	dapi	NP	NP/DAPI (%)	dapi	NP	NP/DAPI (%)	dapi	NP	NP/DAPI (%)	dapi	NP	NP/DAPI (%)	dapi	NP	NP/DAPI (%)	dapi	NP	NP/DAPI (%)
25 uM	280	34	12.1429	386	1	0.259067	353	2	0.566572	748	2	0.26738	646	3	0.464396	580	4	0.689655	1
12.5 uM	483	50	10.352	445	3	0.674157	714	4	0.560224	813	5	0.615006	736	7	0.951087	703	17	2.41821
6.25 uM	552	34	6.15942	437	4	0.915332	411	4	0.973236	563	8	1.42096	637	5	0.784929	417	20	4.79616
3.13 uM	558	24	4.30108	546	8	1.4652	666	8	1.2012	793	11	1.38714	646	12	1.85759	493	24	4.86815
25 uM	652	34	5.21472	401	1	0.249377	579	3	0.518135	487	4	0.821355	566	3	0.530035	497	11	2.21328	2
12.5 uM	641	32	4.9922	815	2	0.245399	543	3	0.552486	606	4	0.660066	518	5	0.965251	608	7	1.15132
6.25 uM	646	43	6.65635	690	8	1.15942	706	4	0.566572	583	7	1.20069	378	12	3.1746	499	14	2.80561
3.13 uM	687	26	3.78457	662	19	2.87009	699	11	1.57368	476	11	2.31092	629	13	2.06677	556	36	6.47482
25 uM	417	39	9.35252	652	2	0.306748	553	6	1.08499	1071	3	0.280112	902	4	0.443459	434	10	2.30415	3
12.5 uM	594	34	5.72391	754	2	0.265252	497	3	0.603622	676	5	0.739645	650	9	1.38462	718	20	2.78552
6.25 uM	631	28	4.4374	679	5	0.736377	633	7	1.10585	727	6	0.825309	813	7	0.861009	741	22	2.96896
3.13 uM	565	32	5.66372	857	31	3.61727	753	14	1.85923	661	24	3.63086	744	19	2.55376	628	32	5.09554
200305 #4 exp
	DMSO			(+)-S-Bakuchiol			Cyclobaku. A			Cyclobaku. B			Cyclobaku. C			Cyclobaku. D
	dapi	NP	NP/DAPI (%)	dapi	NP	NP/DAPI (%)	dapi	NP	NP/DAPI (%)	dapi	NP	NP/DAPI (%)	dapi	NP	NP/DAPI (%)	dapi	NP	NP/DAPI (%)
25 uM	387	47	12.1447	343	1	0.291545	409	2	0.488998	531	2	0.376648	330	4	1.21212	389	2	0.514139	1
12.5 uM	303	47	15.5116	390	2	0.512821	499	3	0.601202	485	8	1.64948	470	11	2.34043	474	7	1.47679
6.25 uM	439	37	8.42825	435	4	0.91954	446	5	1.12108	554	5	0.902527	556	25	4.4964	420	17	4.04762
3.13 uM	333	30	9.00901	406	14	3.44828	445	13	2.92135	397	14	3.52645	449	34	7.57238	578	28	4.84429
25 uM	274	30	10.9489	362	1	0.276243	549	2	0.393701	519	3	0.578035	672	10	1.4881	490	2	0.408163	2
12.5 uM	300	60	20	526	3	0.570342	580	4	0.689655	502	6	1.19522	628	8	1.27389	564	8	1.41844
6.25 uM	299	50	16.7224	508	4	0.787402	543	9	1.65746	393	9	2.29008	547	27	4.93601	446	12	2.69058
3.13 uM	403	56	13.8958	310	18	5.80645	458	28	6.11354	374	13	3.47594	309	39	12.6214	318	35	11.0063
25 uM	319	57	17.8683	329	2	0.607903	386	2	0.518135	409	6	1.46699	308	4	1.2987	302	5	1.65563	3
12.5 uM	347	40	11.5274	424	2	0.471698	490	2	0.408163	482	7	1.45228	760	13	1.71053	385	6	1.55844
6.25 uM	525	38	7.2381	546	11	2.01465	529	7	1.32325	615	14	2.27642	776	18	2.31959	304	8	2.63158
3.13 uM	527	23	4.36433	523	12	2.29446	505	25	4.9505	630	22	3.49206	527	25	4.74383	383	30	7.8329
25uM
	200218 #1			200303 #3			200305 #4			ave	SD	SE
DMSO	22.2222	26.5487	20.6406	12.1429	5.21472	9.35252	12.1447	10.9489	17.8683	15.2315	6.94142	2.31381
(+)-S-bakuchiol	0	2.15054	0.561798	0.259067	0.249377	0.306748	0.291545	0.276243	0.607903	0.52258	0.636089	0.21203
Cyclobaku. A	0.314465	2.80374	0.784314	0.566572	0.518135	1.08499	0.488998	0.393701	0.518135	0.830339	0.774522	0.258174
Cyclobaku. B	1.86335	1.90476	0.784314	0.26738	0.821355	0.280112	0.376648	0.578035	1.46699	0.926995	0.655183	0.218394
Cyclobaku. C	1.65975	1.12782	0.992063	0.464396	0.530035	0.443459	1.21212	1.4881	1.2987	1.02405	0.452272	0.150757
Cyclobaku. D	4.34783	1.49813	0.852878	0.689655	2.21328	2.30415	0.514139	0.408163	1.65563	1.60932	1.24608	0.415359
12.5uM
	200218 #1			200303 #3			200305 #4			ave	SD	SE
DMSO	13.9963	22.4913	18.1818	10.352	4.9922	5.72391	15.5116	20	11.5274	13.6418	6.08047	2.02682
(+)-S-bakuchiol	0.41841	1.27389	0.625	0.674157	0.245399	0.265252	0.512821	0.570342	0.471698	0.561885	0.30473	0.101577
Cyclobaku. A	1.71429	4.21053	0.746269	0.560224	0.552486	0.603622	0.601202	0.689655	0.408163	1.12071	1.22001	0.406669
Cyclobaku. B	1.7341	1.36986	0.259067	0.615006	0.660066	0.739645	1.64948	1.19522	1.45228	1.07497	0.520836	0.173612
Cyclobaku. C	1.23457	0.469484	1.19617	0.951087	0.965251	1.38462	2.34043	1.27389	1.71053	1.28067	0.523702	0.174567
Cyclobaku. D	5.49451	0.724638	0.738007	2.41821	1.15132	2.78552	1.47679	1.41844	1.55844	1.97398	1.48929	0.496429
6.25uM
	200218 #1			200303 #3			200305 #4			ave	SD	SE
DMSO	11.4943	12	13.5556	6.15942	6.65635	4.4374	8.42825	16.7224	7.2381	9.63241	4.02835	1.34278
(+)-S-bakuchiol	0.246914	2.36967	1.43885	0.915332	1.15942	0.736377	0.91954	0.787402	2.01465	1.17646	0.665089	0.221696
Cyclobaku. A	0.649351	2.03488	5.41401	0.973236	0.566572	1.10585	1.12108	1.65746	1.32325	1.64952	1.48458	0.494859
Cyclobaku. B	1.06101	4.96454	2.38095	1.42096	1.20069	0.825309	0.902527	2.29008	2.27642	1.92472	1.29824	0.432747
Cyclobaku. C	2.07715	2.75229	3.18471	0.784929	3.1746	0.861009	4.4964	4.93601	2.31959	2.73186	1.42577	0.475258
Cyclobaku. D	2.38806	16.568	10.6618	4.79616	2.80561	2.96896	4.04762	2.69058	2.63158	5.50649	4.88903	1.62968
3.13uM
	200218 #1			200303 #3			200305 #4			ave	SD	SE
DMSO	9.88701	16.2712	39.5062	4.30108	3.78457	5.66372	9.00901	13.8958	4.36433	11.8536	11.2742	3.75807
(+)-S-bakuchiol	2.52809	3.30789	4.49173	1.4652	2.87009	3.61727	3.44828	5.80645	2.29446	3.31438	1.27385	0.424618
Cyclobaku. A	3.48837	1.92308	17.4419	1.2012	1.57368	1.85923	2.92135	6.11354	4.9505	4.60809	5.0839	1.69463
Cyclobaku. B	1.92982	21.0084	5.04202	1.38714	2.31092	3.63086	3.52645	3.47594	3.49206	5.08929	6.06786	2.02262
Cyclobaku. C	7.35786	9.319	10.8108	1.85759	2.06677	2.55376	7.57238	12.6214	4.74383	6.54482	3.96439	1.32146
Cyclobaku. D	5.46697	10.2362	24.8366	4.86815	6.47482	5.09554	4.84429	11.0063	7.8329	8.96242	6.38501	2.12834
ave
	0.25	0.125	0.0625	0.0313
DMSO	15.2315	13.6418	9.63241	11.8536
(+)-S-bakuchiol	0.52258	0.561885	1.17646	3.31438
Cyclobaku. A	0.830339	1.12071	1.64952	4.60809
Cyclobaku. B	0.926995	1.07497	1.92472	5.08929
Cyclobaku. C	1.02405	1.28067	2.73186	6.54482
Cyclobaku. D	1.60932	1.97398	5.50649	8.96242
SE
	0.25	0.125	0.0625	0.0313
DMSO	2.31381	2.02682	1.34278	3.75807
(+)-S-bakuchiol	0.21203	0.101577	0.221696	0.424618
Cyclobaku. A	0.258174	0.406669	0.494859	1.69463
Cyclobaku. B	0.218394	0.173612	0.432747	2.02262
Cyclobaku. C	0.150757	0.174567	0.475258	1.32146
Cyclobaku. D	0.415359	0.496429	1.62968	2.12834
