# Supplementary material for: Organic synthesis and anti-influenza A virus activity of cyclobakuchiols A, B, C, and D
Source: PLoS One. 2021 Mar 26;16(3):e0248960. doi: 10.1371/journal.pone.0248960 (PMC7997032; doi:10.1371/journal.pone.0248960)
Supplement: S4 File — (XLSX) [file pone.0248960.s006.xlsx]

## Sheet: Sheet1
WSN
20317 #1 exp
	DMSO			(+)-S-Bakuchiol			Cyclobaku. A			Cyclobaku. B			Cyclobaku. C			Cyclobaku. D
	dapi	NP	NP/DAPI (%)	dapi	NP	NP/DAPI (%)	dapi	NP	NP/DAPI (%)	dapi	NP	NP/DAPI (%)	dapi	NP	NP/DAPI (%)	dapi	NP	NP/DAPI (%)
25 uM	449	106	23.608	539	52	9.6475	662	63	9.51662	645	117	18.1395	527	133	25.2372	578	114	19.7232	1
12.5 uM	433	100	23.0947	443	54	12.1896	465	84	18.0645	562	88	15.6584	527	112	21.2524	605	111	18.3471
6.25 uM	510	79	15.4902	580	56	9.65517	537	74	13.7803	768	63	8.20312	752	74	9.84043	649	68	10.4777
3.13 uM	363	120	33.0579	617	66	10.6969	625	70	11.2	578	96	16.609	611	79	12.9296	770	53	6.88312
25 uM	273	90	32.967	427	65	15.2225	675	76	11.2593	732	82	11.2022	659	65	9.86343	628	78	12.4204	2
12.5 uM	481	120	24.948	660	57	8.63636	582	70	12.0275	678	76	11.2094	864	82	9.49074	593	77	12.9848
6.25 uM	364	119	32.6923	619	46	7.43134	825	61	7.39394	835	73	8.74251	707	94	13.2956	724	67	9.25414
3.13 uM	408	136	33.3333	666	93	13.964	743	66	8.88291	834	112	13.4293	547	107	19.5612	466	94	20.1717
25 uM	471	114	24.2038	564	70	12.4113	553	98	17.7215	415	79	19.0361	218	76	34.8624	72	69	95.8333	3
12.5 uM	467	126	26.9807	621	41	6.60225	489	68	13.9059	695	82	11.7986	465	92	19.7849	232	87	37.5
6.25 uM	626	127	20.2875	529	63	11.9093	557	89	15.9785	628	64	10.1911	609	58	9.52381	456	126	27.6316
3.13 uM	530	117	22.0755	717	95	13.2497	456	90	19.7368	611	98	16.0393	749	78	10.4139	425	110	25.8824
20318 yamaji #2 exp
	DMSO			(+)-S-Bakuchiol			Cyclobaku. A			Cyclobaku. B			Cyclobaku. C			Cyclobaku. D
	dapi	NP	NP/DAPI (%)	dapi	NP	NP/DAPI (%)	dapi	NP	NP/DAPI (%)	dapi	NP	NP/DAPI (%)	dapi	NP	NP/DAPI (%)	dapi	NP	NP/DAPI (%)
25 uM	262	150	57.2519	303	87	28.7129	227	106	46.696	270	149	55.1852	185	104	56.2162	338	122	36.0947	1
12.5 uM	218	154	70.6422	302	117	38.7417	317	100	31.5457	382	139	36.3874	314	108	34.3949	341	125	36.6569
6.25 uM	276	134	48.5507	368	121	32.8804	374	143	38.2353	365	140	38.3562	429	126	29.3706	402	134	33.3333
3.13 uM	258	166	64.3411	369	115	31.1653	353	153	43.3428	357	134	37.535	506	119	23.5178	421	129	30.6413
25 uM	382	133	34.8168	553	85	15.3707	347	133	38.3285	361	79	21.8837	373	129	34.5845	417	133	31.8945	2
12.5 uM	277	141	50.9025	386	99	25.6477	393	153	38.9313	334	134	40.1198	455	127	27.9121	322	129	40.0621
6.25 uM	256	127	49.6094	352	124	35.2273	374	150	40.107	392	122	31.1224	380	144	37.8947	387	165	42.6357
3.13 uM	419	164	39.1408	335	133	39.7015	326	164	50.3067	367	154	41.9619	453	165	36.4238	456	186	40.7895
25 uM	267	182	68.1648	274	114	41.6058	266	126	47.3684	191	131	68.5864	290	156	53.7931	251	131	52.1912	3
12.5 uM	385	142	36.8831	481	106	22.0374	457	128	28.0088	345	128	37.1014	338	132	39.0533	167	128	76.6467
6.25 uM	378	156	41.2698	414	103	24.8792	384	118	30.7292	313	138	44.0895	361	136	37.6731	237	171	72.1519
3.13 uM	311	127	40.836	340	104	30.5882	330	166	50.303	392	145	36.9898	302	150	49.6689	402	172	42.7861
200318 takeuchi #3 exp
	DMSO			(+)-S-Bakuchiol			Cyclobaku. A			Cyclobaku. B			Cyclobaku. C			Cyclobaku. D
	dapi	NP	NP/DAPI (%)	dapi	NP	NP/DAPI (%)	dapi	NP	NP/DAPI (%)	dapi	NP	NP/DAPI (%)	dapi	NP	NP/DAPI (%)	dapi	NP	NP/DAPI (%)
25 uM	441	117	26.5306	229	101	44.1048	429	124	28.9044	428	112	26.1682	655	119	18.1679	555	126	22.7027	1
12.5 uM	321	136	42.3676	389	124	31.8766	358	124	34.6369	304	120	39.4737	300	129	43	325	103	31.6923
6.25 uM	565	150	26.5487	404	111	27.4752	355	145	40.8451	322	175	54.3478	354	90	25.4237	401	120	29.9252
3.13 uM	418	92	22.0096	419	83	19.8091	309	117	37.8641	319	129	40.4389	400	103	25.75	276	106	38.4058
25 uM	543	94	17.3112	679	71	10.4566	257	115	44.7471	417	125	29.976	515	126	24.466	311	130	41.8006	2
12.5 uM	514	130	25.2918	339	95	28.0236	364	121	33.2418	414	140	33.8164	434	97	22.3502	429	121	28.2051
6.25 uM	548	119	21.7153	372	115	30.914	443	121	27.3138	442	99	22.3982	439	159	36.2187	455	119	26.1538
3.13 uM	344	168	48.8372	423	129	30.4965	284	158	55.6338	337	166	49.2582	483	131	27.1222	310	136	43.871
25 uM	412	142	34.466	283	138	48.7633	557	104	18.6715	320	123	38.4375	247	141	57.085	375	129	34.4	3
12.5 uM	405	133	32.8395	343	86	25.0729	407	135	33.1695	295	146	49.4915	516	97	18.7984	412	116	28.1553
6.25 uM	585	116	19.8291	418	82	19.6172	323	132	40.8669	317	114	35.9621	335	140	41.791	592	105	17.7365
3.13 uM	640	116	18.125	665	143	21.5038	623	138	22.1509	581	132	22.7194	634	125	19.7161	474	118	24.8945
25uM
	200317 #1			200318 #2			200318 #3			ave	SD	SE
DMSO	23.608	32.967	24.2038	57.2519	34.8168	68.1648	26.5306	17.3112	34.466	35.48	16.6898	5.56326
(+)-S-bakuchiol	9.6475	15.2225	12.4113	28.7129	15.3707	41.6058	44.1048	10.4566	48.7633	25.1439	15.8629	5.28763
Cyclobaku. A	9.51662	11.2593	17.7215	46.696	38.3285	47.3684	28.9044	44.7471	18.6715	29.2459	15.4646	5.15486
Cyclobaku. B	18.1395	11.2022	19.0361	55.1852	21.8837	68.5864	26.1682	29.976	38.4375	32.0683	18.8769	6.29229
Cyclobaku. C	25.2372	9.86343	34.8624	56.2162	34.5845	53.7931	18.1679	24.466	57.085	34.9195	17.366	5.78868
Cyclobaku. D	19.7232	12.4204	95.8333	36.0947	31.8945	52.1912	22.7027	41.8006	34.4	38.5623	24.5813	8.19376
12.5uM
	200317 #1			200318 #2			200318 #3			ave	SD	SE
DMSO	23.0947	24.948	26.9807	70.6422	50.9025	36.8831	42.3676	25.2918	32.8395	37.1056	15.6012	5.20041
(+)-S-bakuchiol	12.1896	8.63636	6.60225	38.7417	25.6477	22.0374	31.8766	28.0236	25.0729	22.092	10.8898	3.62995
Cyclobaku. A	18.0645	12.0275	13.9059	31.5457	38.9313	28.0088	34.6369	33.2418	33.1695	27.0591	9.84139	3.28046
Cyclobaku. B	15.6584	11.2094	11.7986	36.3874	40.1198	37.1014	39.4737	33.8164	49.4915	30.5618	13.987	4.66234
Cyclobaku. C	21.2524	9.49074	19.7849	34.3949	27.9121	39.0533	43	22.3502	18.7984	26.2263	10.7933	3.59777
Cyclobaku. D	18.3471	12.9848	37.5	36.6569	40.0621	76.6467	31.6923	28.2051	28.1553	34.4723	18.1401	6.0467
6.25uM
	200317 #1			200318 #2			200318 #3			ave	SD	SE
DMSO	15.4902	32.6923	20.2875	48.5507	49.6094	41.2698	26.5487	21.7153	19.8291	30.6659	12.9797	4.32657
(+)-S-bakuchiol	9.65517	7.43134	11.9093	32.8804	35.2273	24.8792	27.4752	30.914	19.6172	22.221	10.5046	3.50153
Cyclobaku. A	13.7803	7.39394	15.9785	38.2353	40.107	30.7292	40.8451	27.3138	40.8669	28.3611	13.0382	4.34608
Cyclobaku. B	8.20312	8.74251	10.1911	38.3562	31.1224	44.0895	54.3478	22.3982	35.9621	28.157	16.7502	5.5834
Cyclobaku. C	9.84043	13.2956	9.52381	29.3706	37.8947	37.6731	25.4237	36.2187	41.791	26.7813	12.9021	4.30071
Cyclobaku. D	10.4777	9.25414	27.6316	33.3333	42.6357	72.1519	29.9252	26.1538	17.7365	29.9222	19.137	6.37902
3.13uM
	200317 #1			200318 #2			200318 #3			ave	SD	SE
DMSO	33.0579	33.3333	22.0755	64.3411	39.1408	40.836	22.0096	48.8372	18.125	35.7507	14.6868	4.89559
(+)-S-bakuchiol	10.6969	13.964	13.2497	31.1653	39.7015	30.5882	19.8091	30.4965	21.5038	23.4639	9.98724	3.32908
Cyclobaku. A	11.2	8.88291	19.7368	43.3428	50.3067	50.303	37.8641	55.6338	22.1509	33.269	17.9989	5.99963
Cyclobaku. B	16.609	13.4293	16.0393	37.535	41.9619	36.9898	40.4389	49.2582	22.7194	30.5534	13.3586	4.45288
Cyclobaku. C	12.9296	19.5612	10.4139	23.5178	36.4238	49.6689	25.75	27.1222	19.7161	25.0115	12.0534	4.01779
Cyclobaku. D	6.88312	20.1717	25.8824	30.6413	40.7895	42.7861	38.4058	43.871	24.8945	30.4806	12.3253	4.10842
ave
	0.25	0.125	0.0625	0.0313
DMSO	35.48	37.1056	30.6659	35.7507
(+)-S-bakuchiol	25.1439	22.092	22.221	23.4639
Cyclobaku. A	29.2459	27.0591	28.3611	33.269
Cyclobaku. B	32.0683	30.5618	28.157	30.5534
Cyclobaku. C	34.9195	26.2263	26.7813	25.0115
Cyclobaku. D	38.5623	34.4723	29.9222	30.4806
SE
	0.25	0.125	0.0625	0.0313
DMSO	5.56326	5.20041	4.32657	4.89559
(+)-S-bakuchiol	5.28763	3.62995	3.50153	3.32908
Cyclobaku. A	5.15486	3.28046	4.34608	5.99963
Cyclobaku. B	6.29229	4.66234	5.5834	4.45288
Cyclobaku. C	5.78868	3.59777	4.30071	4.01779
Cyclobaku. D	8.19376	6.0467	6.37902	4.10842
