# Supplementary material for: Organic synthesis and anti-influenza A virus activity of cyclobakuchiols A, B, C, and D
Source: PLoS One. 2021 Mar 26;16(3):e0248960. doi: 10.1371/journal.pone.0248960 (PMC7997032; doi:10.1371/journal.pone.0248960)
Supplement: S5 File — (ZIP) [file pone.0248960.s007.zip]

Archive with 29 entries (26 files):
- Figure 4 PR8 raw data tif files/
- Figure 4 PR8 raw data tif files/HR_200303 cycloC 12uM No1_Image_Overlay.tif
- Figure 4 PR8 raw data tif files/HR_200303 CycloB 12uM No2_Image_Overlay.tif
- Figure 4 PR8 raw data tif files/HR_200303 CycloC 6uM No2_Image_Overlay.tif
- Figure 4 PR8 raw data tif files/HR_200303 CycloD 6uM No2_Image_Overlay.tif
- Figure 4 PR8 raw data tif files/HR_200303 DMSO 00625% No2_Image_Overlay.tif
- Figure 4 PR8 raw data tif files/HR_200303 cycloB 3uM No3_Image_Overlay.tif
- __MACOSX/
- __MACOSX/Figure 4 PR8 raw data tif files/
- __MACOSX/Figure 4 PR8 raw data tif files/._HR_200303 cycloB 3uM No3_Image_Overlay.tif
- Figure 4 PR8 raw data tif files/HR_200303 CycloD 12uM No2_Image_Overlay.tif
- Figure 4 PR8 raw data tif files/HR_200303 S 6uM No3_Image_Overlay.tif
- Figure 4 PR8 raw data tif files/HR_200303 CycloA 6uM No2_Image_Overlay.tif
- __MACOSX/Figure 4 PR8 raw data tif files/._HR_200303 CycloA 6uM No2_Image_Overlay.tif
- Figure 4 PR8 raw data tif files/HR_200303 S 12uM No2_Image_Overlay.tif
- Figure 4 PR8 raw data tif files/HR_200303 S 3uM No1_Image_Overlay.tif
- __MACOSX/Figure 4 PR8 raw data tif files/._HR_200303 S 3uM No1_Image_Overlay.tif
- Figure 4 PR8 raw data tif files/HR_200303 cycloD 3uM No3_Image_Overlay.tif
- Figure 4 PR8 raw data tif files/HR_200303 CycloC 3uM No3_Image_Overlay.tif
- Figure 4 PR8 raw data tif files/HR_200303 cycloA 12uM No1_Image_Overlay.tif
- Figure 4 PR8 raw data tif files/HR_200303 S 3uM No3_Image_Overlay.tif
- __MACOSX/Figure 4 PR8 raw data tif files/._HR_200303 S 3uM No3_Image_Overlay.tif
- Figure 4 PR8 raw data tif files/HR_200303 DMSO 0125% No2_Image_Overlay.tif
- Figure 4 PR8 raw data tif files/HR_200303 CycloB 6uM No2_Image_Overlay.tif
- Figure 4 PR8 raw data tif files/HR_200303 cycloA 3uM No3_Image_Overlay.tif
- __MACOSX/Figure 4 PR8 raw data tif files/._HR_200303 cycloA 3uM No3_Image_Overlay.tif
- Figure 4 PR8 raw data tif files/HR_200303 DMSO 003125% No2_Image_Overlay.tif
- __MACOSX/Figure 4 PR8 raw data tif files/._HR_200303 DMSO 003125% No2_Image_Overlay.tif
- __MACOSX/._Figure 4 PR8 raw data tif files
