# Supplementary material for: Organic synthesis and anti-influenza A virus activity of cyclobakuchiols A, B, C, and D
Source: PLoS One. 2021 Mar 26;16(3):e0248960. doi: 10.1371/journal.pone.0248960 (PMC7997032; doi:10.1371/journal.pone.0248960)
Supplement: S6 File — (ZIP) [file pone.0248960.s008.zip]

Archive with 22 entries (22 files):
- Figure 4 WSN raw data tif files/._.DS_Store
- Figure 4 WSN raw data tif files/._S Baku 3125â╩M 3_20_47.tif
- Figure 4 WSN raw data tif files/.DS_Store
- Figure 4 WSN raw data tif files/2_bakuB 625uM_20.tif
- Figure 4 WSN raw data tif files/3_bakuC 125uM_20.tif
- Figure 4 WSN raw data tif files/3_bakuD 625uM_20.tif
- Figure 4 WSN raw data tif files/CycloBakuA 125uM_1 _20_51.tif
- Figure 4 WSN raw data tif files/CycloBakuA 3125uM 3_20_04.tif
- Figure 4 WSN raw data tif files/CycloBakuA 625uM 3_20_02.tif
- Figure 4 WSN raw data tif files/CycloBakuB 125uM 1 _20_08.tif
- Figure 4 WSN raw data tif files/CycloBakuB 3125uM 1_20_12.tif
- Figure 4 WSN raw data tif files/CycloBakuC 125uM 1_20_32.tif
- Figure 4 WSN raw data tif files/CycloBakuC 3125uM 2_20_44.tif
- Figure 4 WSN raw data tif files/CycloBakuC 625uM 2_20_42.tif
- Figure 4 WSN raw data tif files/CycloBakuD 125uM 1_20_56.tif
- Figure 4 WSN raw data tif files/CycloBakuD 3125uM 3_20_76.tif
- Figure 4 WSN raw data tif files/DMSO 003125% 3_20_23.tif
- Figure 4 WSN raw data tif files/DMSO 00625% 3_20_21.tif
- Figure 4 WSN raw data tif files/DMSO 0125% 3_20_19.tif
- Figure 4 WSN raw data tif files/S Baku 125â╩M 2_20_35.tif
- Figure 4 WSN raw data tif files/S Baku 3125â╩M 3_20_47.tif
- Figure 4 WSN raw data tif files/S Baku 625â╩M 1_20_29.tif
