# Supplementary material for: Organic synthesis and anti-influenza A virus activity of cyclobakuchiols A, B, C, and D
Source: PLoS One. 2021 Mar 26;16(3):e0248960. doi: 10.1371/journal.pone.0248960 (PMC7997032; doi:10.1371/journal.pone.0248960)
Supplement: S7 File — (ZIP) [file pone.0248960.s009.zip]

Archive with 5 entries (3 files):
- Figure 5 cyclobakuchiol viral growth Titer/
- Figure 5 cyclobakuchiol viral growth Titer/Figure 5 titer cyclobakuchiol PR8 #1-3 raw data.xlsx
- Figure 5 cyclobakuchiol viral growth Titer/Figure 5 titer cyclobakuchiol WSN #1-3 raw data.xlsx
- __MACOSX/
- __MACOSX/._Figure 5 cyclobakuchiol viral growth Titer
