# Supplementary material for: Organic synthesis and anti-influenza A virus activity of cyclobakuchiols A, B, C, and D
Source: PLoS One. 2021 Mar 26;16(3):e0248960. doi: 10.1371/journal.pone.0248960 (PMC7997032; doi:10.1371/journal.pone.0248960)
Supplement: S7 File — (ZIP) [file pone.0248960.s009.zip › Figure 5 cyclobakuchiol viral growth Titer/Figure 5 titer cyclobakuchiol PR8 #1-3 raw data.xlsx]

## Sheet: Sheet1
	191227 #1 exp			200207 #2 exp. Takeuchi			200207 #3 exp. Yamaji
12ｈ	#1	#2	#3	n1	n2	n3	n1	n2	n3	ave	SD	SE
DMSO (0.125%)	900000	800000	1200000	20000	10000	10000	40000	30000	70000	342222	480098	160033
天然型バクチオール (12.5uM)	10000	30000	40000	10000	10000	10000	30000	30000	40000	23333.3	13228.8	4409.59
(1R,3R,4R)-cyclobakuchiol A (12.5uM)	90000	60000	30000	10000	10000	10000	20000	20000	30000	31111.1	27131.4	9043.79
(1R,3S,4S)-cyclobakuchiol B (12.5uM)	70000	30000	30000	10000	10000	10000	20000	20000	20000	24444.4	18782.4	6260.79
(1R,3R,4R)-cyclobakuchiol C (12.5uM)	40000	60000	30000	10000	10000	10000	60000	50000	30000	33333.3	20615.5	6871.84
(1R,3S,4S)-cyclobakuchiol D (12.5uM)	30000	40000	20000	10000	10000	10000	30000	30000	30000	23333.3	11180.3	3726.78
24ｈ	#1	#2	#3	n1	n2	n3	n1	n2	n3	ave	SD	SE
DMSO (0.125%)	1100000	600000	15000000	1100000	1400000	20000000	120000000	70000000	70000000	3.32444e+07	4.31321e+07	1.43774e+07
天然型バクチオール (12.5uM)	50000	10000	40000	10000	10000	10000	40000	20000	10000	22222.2	16414.8	5471.59
(1R,3R,4R)-cyclobakuchiol A (12.5uM)	40000	30000	30000	10000	10000	10000	50000	30000	20000	25555.6	14240	4746.67
(1R,3S,4S)-cyclobakuchiol B (12.5uM)	60000	50000	50000	20000	10000	10000	20000	30000	20000	30000	18708.3	6236.1
(1R,3R,4R)-cyclobakuchiol C (12.5uM)	190000	20000	90000	10000	10000	10000	70000	40000	30000	52222.2	58902	19634
(1R,3S,4S)-cyclobakuchiol D (12.5uM)	100000	30000	80000	20000	10000	10000	50000	70000	50000	46666.7	32015.6	10671.9
48ｈ	#1	#2	#3	n1	n2	n3	n1	n2	n3	ave	SD	SE
DMSO (0.125%)	30000000	20000000	7000000	690000000	380000000	21000000	140000000	230000000	290000000	2.00889e+08	2.27948e+08	7.59827e+07
天然型バクチオール (12.5uM)	50000	20000	40000	10000	10000	10000	30000	30000	30000	25555.6	14240	4746.67
(1R,3R,4R)-cyclobakuchiol A (12.5uM)	50000	30000	50000	10000	20000	10000	30000	40000	20000	28888.9	15365.9	5121.97
(1R,3S,4S)-cyclobakuchiol B (12.5uM)	40000	30000	80000	30000	20000	10000	40000	80000	40000	41111.1	24209.7	8069.91
(1R,3R,4R)-cyclobakuchiol C (12.5uM)	50000	20000	80000	10000	10000	10000	40000	50000	70000	37777.8	26822.5	8940.82
(1R,3S,4S)-cyclobakuchiol D (12.5uM)	40000	30000	90000	10000	20000	10000	80000	60000	40000	42222.2	29059.3	9686.44
72ｈ	#1	#2	#3	n1	n2	n3	n1	n2	n3	ave	SD	SE
DMSO (0.125%)	4000000	4000000	20000000	90000000	430000000	46000000	180000000	150000000	220000000	1.27111e+08	1.38489e+08	4.61629e+07
天然型バクチオール (12.5uM)	30000	20000	40000	10000	20000	10000	80000	40000	30000	31111.1	21473.5	7157.83
(1R,3R,4R)-cyclobakuchiol A (12.5uM)	10000	10000	50000	10000	10000	10000	30000	40000	10000	20000	15811.4	5270.46
(1R,3S,4S)-cyclobakuchiol B (12.5uM)	30000	40000	30000	20000	10000	10000	250000	80000	60000	58888.9	75240.4	25080.1
(1R,3R,4R)-cyclobakuchiol C (12.5uM)	40000	20000	90000	10000	20000	10000	50000	70000	80000	43333.3	30822.1	10274
(1R,3S,4S)-cyclobakuchiol D (12.5uM)	100000	10000	40000	10000	20000	10000	100000	90000	80000	51111.1	40756.7	13585.6
AVE
	12h	24h	48h	72h
DMSO (0.125%)	342222	3.32444e+07	2.00889e+08	1.27111e+08
(+)-S-bakuchiol (12.5uM)	23333.3	22222.2	25555.6	31111.1
cyclobakuchiol A (12.5uM)	31111.1	25555.6	28888.9	20000
cyclobakuchiol B (12.5uM)	24444.4	30000	41111.1	58888.9
cyclobakuchiol C (12.5uM)	33333.3	52222.2	37777.8	43333.3
cyclobakuchiol D (12.5uM)	23333.3	46666.7	42222.2	51111.1
SE
	12h	24h	48h	72h
DMSO (0.125%)	160033	1.43774e+07	7.59827e+07	4.61629e+07
(+)-S-bakuchiol (12.5uM)	4409.59	5471.59	4746.67	7157.83
cyclobakuchiol A (12.5uM)	9043.79	4746.67	5121.97	5270.46
cyclobakuchiol B (12.5uM)	6260.79	6236.1	8069.91	25080.1
cyclobakuchiol C (12.5uM)	6871.84	19634	8940.82	10274
cyclobakuchiol D (12.5uM)	3726.78	10671.9	9686.44	13585.6
