# Supplementary material for: Organic synthesis and anti-influenza A virus activity of cyclobakuchiols A, B, C, and D
Source: PLoS One. 2021 Mar 26;16(3):e0248960. doi: 10.1371/journal.pone.0248960 (PMC7997032; doi:10.1371/journal.pone.0248960)
Supplement: S7 File — (ZIP) [file pone.0248960.s009.zip › Figure 5 cyclobakuchiol viral growth Titer/Figure 5 titer cyclobakuchiol WSN #1-3 raw data.xlsx]

## Sheet: Sheet1
	200221 #1 exp			200214 #2 exp. Takeuchi			200214 #3 exp. Yamaji
12ｈ	#1	#2	#3	n1	n2	n3	n1	n2	n3	ave	SD	SE
DMSO (0.125%)	1000	2000	1500	20000	10000	10000	300000	10000	20000	41611.1	97162.2	32387.4
天然型バクチオール (12.5uM)	900	300	1100	30000	10000	10000	50000	10000	30000	15811.1	17147.1	5715.71
(1R,3R,4R)-cyclobakuchiol A (12.5uM)	300	1400	1000	40000	10000	10000	10000	10000	10000	10300	11980.4	3993.47
(1R,3S,4S)-cyclobakuchiol B (12.5uM)	1000	1000	1700	10000	10000	10000	20000	20000	40000	12633.3	12592.1	4197.35
(1R,3R,4R)-cyclobakuchiol C (12.5uM)	3000	1000	600	10000	10000	10000	10000	10000	20000	8288.89	6041.61	2013.87
(1R,3S,4S)-cyclobakuchiol D (12.5uM)	600	2000	500	20000	10000	10000	20000	10000	20000	10344.4	8227.56	2742.52
24ｈ	#1	#2	#3	n1	n2	n3	n1	n2	n3	ave	SD	SE
DMSO (0.125%)	29000000	48000000	12000000	110000000	120000000	140000000	70000000	120000000	150000000	8.87778e+07	5.03184e+07	1.67728e+07
天然型バクチオール (12.5uM)	300000	1500000	900000	7000000	16000000	9000000	20000000	5000000	70000000	1.44111e+07	2.19232e+07	7.30775e+06
(1R,3R,4R)-cyclobakuchiol A (12.5uM)	2600000	3900000	1000000	60000000	10000000	9000000	20000000	30000000	70000000	2.29444e+07	2.56562e+07	8.55208e+06
(1R,3S,4S)-cyclobakuchiol B (12.5uM)	2000000	2000000	300000	80000000	30000000	16000000	40000000	8800000	50000000	2.54556e+07	2.71792e+07	9.05973e+06
(1R,3R,4R)-cyclobakuchiol C (12.5uM)	1600000	1000000	900000	30000000	21000000	9000000	70000000	28000000	30000000	2.12778e+07	2.21802e+07	7.39339e+06
(1R,3S,4S)-cyclobakuchiol D (12.5uM)	2700000	4000000	1000000	30000000	30000000	10000000	80000000	25000000	50000000	2.58556e+07	2.60593e+07	8.68644e+06
48ｈ	#1	#2	#3	n1	n2	n3	n1	n2	n3	ave	SD	SE
DMSO (0.125%)	150000000	60000000	40000000	220000000	230000000	330000000	210000000	370000000	230000000	2.04444e+08	1.09329e+08	3.64429e+07
天然型バクチオール (12.5uM)	50000000	74000000	26000000	320000000	280000000	330000000	260000000	290000000	350000000	220000000	1.3084e+08	4.36132e+07
(1R,3R,4R)-cyclobakuchiol A (12.5uM)	50000000	54000000	10000000	210000000	210000000	230000000	190000000	380000000	260000000	1.77111e+08	1.18533e+08	3.95111e+07
(1R,3S,4S)-cyclobakuchiol B (12.5uM)	100000000	160000000	61000000	430000000	420000000	440000000	180000000	300000000	390000000	2.75667e+08	1.51984e+08	5.06612e+07
(1R,3R,4R)-cyclobakuchiol C (12.5uM)	100000000	150000000	62000000	140000000	350000000	410000000	280000000	380000000	350000000	2.46889e+08	1.33817e+08	4.46058e+07
(1R,3S,4S)-cyclobakuchiol D (12.5uM)	80000000	50000000	50000000	300000000	300000000	250000000	190000000	250000000	250000000	1.91111e+08	1.03856e+08	3.46187e+07
72ｈ	#1	#2	#3	n1	n2	n3	n1	n2	n3	ave	SD	SE
DMSO (0.125%)	20000000	29000000	72000000	100000000	260000000	80000000	210000000	280000000	280000000	1.47889e+08	1.08677e+08	3.62255e+07
天然型バクチオール (12.5uM)	10000000	29000000	52000000	150000000	240000000	210000000	200000000	260000000	200000000	1.50111e+08	9.52922e+07	3.17641e+07
(1R,3R,4R)-cyclobakuchiol A (12.5uM)	10000000	10000000	7000000	200000000	150000000	60000000	330000000	42000000	150000000	1.06556e+08	1.10299e+08	3.67662e+07
(1R,3S,4S)-cyclobakuchiol B (12.5uM)	35000000	20000000	27500000	320000000	390000000	350000000	250000000	280000000	200000000	2.08056e+08	1.46072e+08	4.86908e+07
(1R,3R,4R)-cyclobakuchiol C (12.5uM)	10000000	20000000	6900000	130000000	170000000	230000000	300000000	300000000	230000000	1.55211e+08	1.20069e+08	4.00231e+07
(1R,3S,4S)-cyclobakuchiol D (12.5uM)	90000000	14000000	7800000	140000000	130000000	100000000	210000000	280000000	290000000	140200000	1.02806e+08	3.42686e+07
AVE
	12h	24h	48h	72h
DMSO (0.125%)	41611.1	8.87778e+07	2.04444e+08	1.47889e+08
(+)-S-bakuchiol (12.5uM)	15811.1	1.44111e+07	220000000	1.50111e+08
cyclobakuchiol A (12.5uM)	10300	2.29444e+07	1.77111e+08	1.06556e+08
cyclobakuchiol B (12.5uM)	12633.3	2.54556e+07	2.75667e+08	2.08056e+08
cyclobakuchiol C (12.5uM)	8288.89	2.12778e+07	2.46889e+08	1.55211e+08
cyclobakuchiol D (12.5uM)	10344.4	2.58556e+07	1.91111e+08	140200000
SE
	12h	24h	48h	72h
DMSO (0.125%)	32387.4	1.67728e+07	3.64429e+07	3.62255e+07
(+)-S-bakuchiol (12.5uM)	5715.71	7.30775e+06	4.36132e+07	3.17641e+07
cyclobakuchiol A (12.5uM)	3993.47	8.55208e+06	3.95111e+07	3.67662e+07
cyclobakuchiol B (12.5uM)	4197.35	9.05973e+06	5.06612e+07	4.86908e+07
cyclobakuchiol C (12.5uM)	2013.87	7.39339e+06	4.46058e+07	4.00231e+07
cyclobakuchiol D (12.5uM)	2742.52	8.68644e+06	3.46187e+07	3.42686e+07
