# Supplementary material for: Organic synthesis and anti-influenza A virus activity of cyclobakuchiols A, B, C, and D
Source: PLoS One. 2021 Mar 26;16(3):e0248960. doi: 10.1371/journal.pone.0248960 (PMC7997032; doi:10.1371/journal.pone.0248960)
Supplement: S8 File — (XLSX) [file pone.0248960.s010.xlsx]

## Sheet: PR8 NP NS1 PA
Cyclobakuchiol A-D MDCK PR8 gene expression qPCR #1-3 exp.
		200125 #1 exp			200204 #2 exp			200204 #3 exp
PR8 NP		1	2	3	1	2	3	1	2	3	ave	SD	SE
	MOCK	2.23419e-07	2.47861e-09	2.50553e-06	2.41076e-07	8.41843e-07	1.32727e-06	1.33694e-06	5.14958e-06	3.97573e-07	1.33619e-06	1.62984e-06	5.43281e-07
	DMSO	1.173	0.903551	0.943517	1.06282	0.983199	0.956977	1.13091	0.906336	0.975621	1.00399	0.0967364	0.0322455
	(+)-S-bakuchiol	0.0254891	0.0219938	0.0237696	0.0312677	0.0150176	0.019033	0.00943965	0.00589761	0.00661502	0.0176137	0.00893966	0.00297989
	Cyclobakuchiol A	0.0217317	0.0167898	0.0230683	0.036458	0.0269544	0.036469	0.00721489	0.00588277	0.00478116	0.0199278	0.0122856	0.00409521
	Cyclobakuchiol B	0.025869	0.0240553	0.0320691	0.059731	0.0495942	0.0656678	0.0119724	0.00958353	0.011208	0.0321945	0.0213552	0.00711841
	Cyclobakuchiol C	0.0514969	0.0403633	0.0860127	0.13429	0.120098	0.120583	0.0307779	0.0302373	0.0296526	0.0715013	0.0438831	0.0146277
	Cyclobakuchiol D	0.0599399	0.0560627	0.0545777	0.125045	0.115142	0.142513	0.0275029	0.0240947	0.0388602	0.0715264	0.04433	0.0147767
		200125 #1 exp			200204 #2 exp			200204 #3 exp
PR8 NS1		1	2	3	1	2	3	1	2	3	ave	SD	SE
	MOCK	1.43814e-05	1.13895e-05	3.04406e-05	0.000168966	6.29511e-05	0.000149013	0.000128878	5.79051e-05	6.06562e-05	7.60646e-05	5.86833e-05	1.95611e-05
	DMSO	1.0246	1.02995	0.94761	1.1955	0.818754	1.02164	1.28814	0.826722	0.939024	1.01022	0.154764	0.0515881
	(+)-S-bakuchiol	0.0168774	0.015319	0.0175627	0.0214912	0.00802869	0.0128343	0.0115912	0.00547668	0.00575051	0.0127702	0.00557604	0.00185868
	Cyclobakuchiol A	0.0170316	0.0103797	0.0146005	0.0228226	0.0155731	0.017909	0.00854649	0.00512053	0.00602331	0.0131119	0.00595152	0.00198384
	Cyclobakuchiol B	0.0201659	0.0187067	0.0210221	0.0389582	0.0206385	0.0287879	0.0138771	0.0102626	0.00873137	0.0201278	0.00934704	0.00311568
	Cyclobakuchiol C	0.0346153	0.0289691	0.0231232	0.0806191	0.0622693	0.0768652	0.0313839	0.0190562	0.0245348	0.0423818	0.0240868	0.00802892
	Cyclobakuchiol D	0.0401284	0.04518	0.0435529	0.0656786	0.0646773	0.0758887	0.0231557	0.0200033	0.028324	0.0451765	0.0199204	0.00664014
		200125 #1 exp			200204 #2 exp			200204 #3 exp
PR8 PA		1	2	3	1	2	3	1	2	3	ave	SD	SE
	MOCK	1.24393e-07	2.05408e-07	4.84853e-06	1.107e-07	3.09269e-08	9.47675e-07	1.71918e-06	6.6978e-06	7.39416e-08	1.63984e-06	2.45197e-06	8.17322e-07
	DMSO	1.25656	0.967581	0.822485	0.929365	1.02862	1.04607	1.27926	0.850379	0.919237	1.01106	0.162831	0.0542769
	(+)-S-bakuchiol	0.0183513	0.0138602	0.0157955	0.0190037	0.0133849	0.0145237	0.0166652	0.00732974	0.00719858	0.0140125	0.00426791	0.00142264
	Cyclobakuchiol A	0.0143769	0.00964009	0.0150214	0.0290359	0.0172132	0.0227974	0.0125557	0.00597245	0.00774649	0.0149288	0.00734727	0.00244909
	Cyclobakuchiol B	0.0172659	0.0148864	0.0188136	0.040157	0.0337517	0.0449668	0.0119437	0.011666	0.0129316	0.0229314	0.0130421	0.00434737
	Cyclobakuchiol C	0.0350445	0.0208985	0.0436584	0.101401	0.080763	0.0804011	0.0323192	0.0249119	0.0284133	0.0497568	0.0296457	0.00988191
	Cyclobakuchiol D	0.0385893	0.0302805	0.032926	0.0811531	0.0794072	0.0887335	0.0239549	0.0222639	0.0300663	0.0474861	0.0272357	0.00907858
PR8 NP		ave	SE
	MOCK	1.33619e-06	5.43281e-07
	DMSO	1.00399	0.0322455
	(+)-S-bakuchiol	0.0176137	0.00297989
	Cyclobakuchiol A	0.0199278	0.00409521
	Cyclobakuchiol B	0.0321945	0.00711841
	Cyclobakuchiol C	0.0715013	0.0146277
	Cyclobakuchiol D	0.0715264	0.0147767
PR8 NS1		ave	SE
	MOCK	7.60646e-05	1.95611e-05
	DMSO	1.01022	0.0515881
	(+)-S-bakuchiol	0.0127702	0.00185868
	Cyclobakuchiol A	0.0131119	0.00198384
	Cyclobakuchiol B	0.0201278	0.00311568
	Cyclobakuchiol C	0.0423818	0.00802892
	Cyclobakuchiol D	0.0451765	0.00664014
PR8 PA		ave	SE
	MOCK	1.63984e-06	8.17322e-07
	DMSO	1.01106	0.0542769
	(+)-S-bakuchiol	0.0140125	0.00142264
	Cyclobakuchiol A	0.0149288	0.00244909
	Cyclobakuchiol B	0.0229314	0.00434737
	Cyclobakuchiol C	0.0497568	0.00988191
	Cyclobakuchiol D	0.0474861	0.00907858

## Sheet: PR8 PB1 PB2 M2
Cyclobakuchiol A-D MDCK PR8 gene expression qPCR #1-3 exp.
		200126 #1 exp			200210 #2 exp			200211 #3 exp
PR8 PB1		1	2	3	1	2	3	1	2	3	ave	SD	SE
	MOCK	2.30557e-06	8.45971e-06	1.01616e-05	3.57131e-05	2.8493e-05	0.000105484	4.0731e-05	4.50315e-05	2.53902e-05	3.35299e-05	3.08371e-05	1.0279e-05
	DMSO	0.953423	1.01601	1.03232	0.932453	1.05655	1.01504	0.937411	0.882248	1.20915	1.00385	0.0954264	0.0318088
	(+)-S-bakuchiol	0.0113353	0.00694016	0.00819852	0.0202471	0.0104429	0.00554114	0.0114439	0.00638623	0.00528775	0.00953589	0.0046755	0.0015585
	Cyclobakuchiol A	0.00722496	0.00669895	0.00723588	0.0228547	0.0162225	0.0209518	0.00626384	0.00475005	0.00583277	0.0108928	0.00708745	0.00236248
	Cyclobakuchiol B	0.012709	0.00670201	0.0100149	0.0389736	0.0312452	0.0369635	0.011631	0.0099839	0.0104615	0.0187427	0.0129953	0.00433177
	Cyclobakuchiol C	0.01826	0.0125478	0.0186626	0.0907812	0.0701503	0.0735261	0.0218228	0.020337	0.0285062	0.0393993	0.0298731	0.0099577
	Cyclobakuchiol D	0.0229248	0.017412	0.0227454	0.0783965	0.0799058	0.075141	0.0262262	0.0213169	0.031478	0.0417274	0.0273535	0.00911782
		200126 #1 exp			200210 #2 exp			200211 #3 exp
PR8 PB2		1	2	3	1	2	3	1	2	3	ave	SD	SE
	MOCK	3.34091e-07	3.40193e-07	3.11702e-06	1.55498e-09	#VALUE!	8.5336e-07	4.37668e-06	5.5525e-06	9.91112e-07	#VALUE!	#VALUE!	#VALUE!
	DMSO	1.0115	1.05663	0.935642	0.864816	1.05813	1.09279	1.08901	0.883302	1.03959	1.00349	0.087138	0.029046
	(+)-S-bakuchiol	0.0217808	0.0174683	0.0195531	0.021096	0.0116496	0.0137706	0.0128698	0.00583291	0.00628969	0.014479	0.00596553	0.00198851
	Cyclobakuchiol A	0.0146763	0.012324	0.0163458	0.0301399	0.0161759	0.0234937	0.00970556	0.00427495	0.00662113	0.0148619	0.00810024	0.00270008
	Cyclobakuchiol B	0.0265871	0.0174473	0.0213768	0.0394435	0.0344073	0.0571099	0.0131456	0.0101067	0.0133349	0.0258843	0.0153795	0.00512649
	Cyclobakuchiol C	0.045266	0.0228975	0.0547259	0.104201	0.0778633	0.0778672	0.0309914	0.0246752	0.0274929	0.0517756	0.0290492	0.00968305
	Cyclobakuchiol D	0.048206	0.0393616	0.0422775	0.0833815	0.0780597	0.100766	0.0301969	0.024535	0.031178	0.0531069	0.0273013	0.00910044
		200126 #1 exp			200210 #2 exp			200211 #3 exp
PR8 M2		1	2	3	1	2	3	1	2	3	ave	SD	SE
	MOCK	4.42782e-06	3.41827e-06	5.85037e-06	1.03142e-05	1.93439e-05	2.02528e-05	2.41828e-05	2.28297e-05	2.83113e-05	1.54368e-05	9.48118e-06	3.16039e-06
	DMSO	1.0717	0.971174	0.960789	0.874577	1.06821	1.07039	1.19555	0.883819	0.946389	1.00473	0.104439	0.034813
	(+)-S-bakuchiol	0.0209424	0.0174115	0.0162399	0.0205706	0.0127412	0.0142427	0.0123161	0.0046468	0.00676586	0.0139863	0.00561602	0.00187201
	Cyclobakuchiol A	0.0157359	0.0111907	0.0154055	0.0285175	0.0130269	0.017165	0.0104401	0.00430283	0.00628277	0.013563	0.00706352	0.00235451
	Cyclobakuchiol B	0.0273191	0.0158331	0.0221788	0.0435347	0.0371995	0.0427947	0.0113912	0.00991513	0.0112254	0.0245991	0.0137269	0.00457564
	Cyclobakuchiol C	0.045932	0.0248812	0.063006	0.1078	0.0769735	0.0700894	0.0304563	0.0237688	0.0253873	0.0520327	0.0294262	0.00980875
	Cyclobakuchiol D	0.0556659	0.0330573	0.0453891	0.0761281	0.0783949	0.0803815	0.0211058	0.0215312	0.0310126	0.0491851	0.0243729	0.00812429
PR8 PB1		ave	SE
	MOCK	3.35299e-05	1.0279e-05
	DMSO	1.00385	0.0318088
	(+)-S-bakuchiol	0.00953589	0.0015585
	Cyclobakuchiol A	0.0108928	0.00236248
	Cyclobakuchiol B	0.0187427	0.00433177
	Cyclobakuchiol C	0.0393993	0.0099577
	Cyclobakuchiol D	0.0417274	0.00911782
PR8 PB2		ave	SE
	MOCK	#VALUE!	#VALUE!
	DMSO	1.00349	0.029046
	(+)-S-bakuchiol	0.014479	0.00198851
	Cyclobakuchiol A	0.0148619	0.00270008
	Cyclobakuchiol B	0.0258843	0.00512649
	Cyclobakuchiol C	0.0517756	0.00968305
	Cyclobakuchiol D	0.0531069	0.00910044
PR8 M2		ave	SE
	MOCK	1.54368e-05	3.16039e-06
	DMSO	1.00473	0.034813
	(+)-S-bakuchiol	0.0139863	0.00187201
	Cyclobakuchiol A	0.013563	0.00235451
	Cyclobakuchiol B	0.0245991	0.00457564
	Cyclobakuchiol C	0.0520327	0.00980875
	Cyclobakuchiol D	0.0491851	0.00812429
