# Supplementary material for: Organic synthesis and anti-influenza A virus activity of cyclobakuchiols A, B, C, and D
Source: PLoS One. 2021 Mar 26;16(3):e0248960. doi: 10.1371/journal.pone.0248960 (PMC7997032; doi:10.1371/journal.pone.0248960)
Supplement: S9 File — (XLSX) [file pone.0248960.s011.xlsx]

## Sheet: cyclobakuchi 24h WB imageJ
#1 exp. 24h WB		NP mean	NS1 mean	b-actin mean
	DMSO	183.28	108.587	123.161
	(+)-S-bakuchiol	82.727	55.734	135.596
	cyclo A	73.552	55.326	133.178
	cyclo B	96.513	57.321	132.668
	cyclo C	111.845	58.545	136.563
	cyclo D	119.4	62.157	130.558
#2 exp. 24h WB		NP mean	NS1 mean	b-actin mean
	DMSO	172.642	95.191	137.342
	(+)-S-bakuchiol	41.483	69.425	156.622
	cyclo A	46.861	72.823	156.336
	cyclo B	62.433	72.927	145.043
	cyclo C	91.764	69.827	131.086
	cyclo D	94.385	65.696	122.172
#3 exp. 24h WB		NP mean	NS1 mean	b-actin mean
	DMSO	182.977	88.783	124.085
	(+)-S-bakuchiol	67.678	77.937	135.848
	cyclo A	57.758	75.793	133.85
	cyclo B	67.763	75.866	116.425
	cyclo C	95.052	74.096	106.034
	cyclo D	99.104	68.111	135.965
NP/b-actin		#1	#2	#3	ave	SD	SE
	DMSO	1.48813	1.25702	1.47461	1.40659	0.129704	0.0748849
	(+)-S-bakuchiol	0.610099	0.264861	0.498189	0.457716	0.176142	0.101696
	cyclo A	0.552283	0.299745	0.431513	0.427847	0.126309	0.0729245
	cyclo B	0.727478	0.430445	0.582031	0.579985	0.148527	0.0857521
	cyclo C	0.818999	0.700029	0.896429	0.805153	0.0989297	0.0571171
	cyclo D	0.914536	0.772558	0.728893	0.805329	0.0970631	0.0560394
NS1/b-actin		#1	#2	#3	ave	SD	SE
	DMSO	0.881667	0.693095	0.715501	0.763421	0.103015	0.0594758
	(+)-S-bakuchiol	0.41103	0.443265	0.573707	0.476001	0.0861378	0.0497317
	cyclo A	0.415429	0.465811	0.566253	0.482498	0.0767843	0.0443314
	cyclo B	0.432063	0.502796	0.65163	0.52883	0.112074	0.0647062
	cyclo C	0.428703	0.532681	0.698795	0.553393	0.136232	0.0786535
	cyclo D	0.476087	0.537734	0.500945	0.504922	0.031015	0.0179065
NP/b-actin		ave	SE
	DMSO	1.40659	0.0748849
	baku	0.457716	0.101696
	cyclo A	0.427847	0.0729245
	cyclo B	0.579985	0.0857521
	cyclo C	0.805153	0.0571171
	cyclo D	0.805329	0.0560394
NS1/b-actin		ave	SE
	DMSO	0.763421	0.0594758
	baku	0.476001	0.0497317
	cyclo A	0.482498	0.0443314
	cyclo B	0.52883	0.0647062
	cyclo C	0.553393	0.0786535
	cyclo D	0.504922	0.0179065
