# Supplementary material for: Organic synthesis and anti-influenza A virus activity of cyclobakuchiols A, B, C, and D
Source: PLoS One. 2021 Mar 26;16(3):e0248960. doi: 10.1371/journal.pone.0248960 (PMC7997032; doi:10.1371/journal.pone.0248960)
Supplement: S10 File — (ZIP) [file pone.0248960.s012.zip]

Archive with 9 entries (9 files):
- Figure 7 cyclobakuchiol PR8 WB raw data/._.DS_Store
- Figure 7 cyclobakuchiol PR8 WB raw data/._cyclobakuchiol 24h b semi.jpg
- Figure 7 cyclobakuchiol PR8 WB raw data/.DS_Store
- Figure 7 cyclobakuchiol PR8 WB raw data/cyclobakuchiol 24h b semi.jpg
- Figure 7 cyclobakuchiol PR8 WB raw data/cyclobakuchiol 24h np semi.jpg
- Figure 7 cyclobakuchiol PR8 WB raw data/cyclobakuchiol 24h ns1.jpg
- Figure 7 cyclobakuchiol PR8 WB raw data/cyclobakuNo3 4-12h b semi.jpg
- Figure 7 cyclobakuchiol PR8 WB raw data/cyclobakuNo3 4-12h NP semi.jpg
- Figure 7 cyclobakuchiol PR8 WB raw data/cyclobakuNo3 4-12h NS1 3m.jpg
