# Supplementary material for: Organic synthesis and anti-influenza A virus activity of cyclobakuchiols A, B, C, and D
Source: PLoS One. 2021 Mar 26;16(3):e0248960. doi: 10.1371/journal.pone.0248960 (PMC7997032; doi:10.1371/journal.pone.0248960)
Supplement: S11 File — (XLSX) [file pone.0248960.s013.xlsx]

## Sheet: IFN-b
		200225 #1exp			200308 #2 exp			200308 #3 exp
MDCK IFN-b		1	2	3	1	2	3	1	2	3	ave	SD	SE
virus -	DMSO	3.12771	0.27627	1.15728	1.46509	0.603632	1.13074	1.09326	0.916033	0.998544	1.19651	0.801125	0.267042
	(+)-S-bakuchiol 12.5uM	0.694673	2.00758	8.35285	0.68739	0.565106	1.69718	0.734199	1.15077	0.260613	1.79449	2.52252	0.840841
	Cyclobakuchiol A 12.5uM	9.77437	14.2997	12.0611	0.902039	0.635813	0.844341	0.423549	0.586883	0.343208	4.43012	5.82484	1.94161
	Cyclobakuchiol B 12.5uM	0.659861	7.31423	8.03832	1.08645	0.609009	1.13649	0.573782	0.80677	0.592889	2.31309	3.05305	1.01768
	Cyclobakuchiol C 12.5uM	4.07301	2.56247	3.14818	0.769558	1.28114	1.38866	0.837479	0.282405	0.809404	1.68359	1.28231	0.427438
	Cyclobakuchiol D 12.5uM	7.71047	7.89447	3.20134	1.08686	1.37384	1.34635	0.959103	0.665444	0.815362	2.78369	2.9409	0.980299
virus +	DMSO	553.65	553.392	568.258	574.576	459.065	425.471	225.825	198.379	173.8	414.713	169.657	56.5524
	(+)-S-bakuchiol 12.5uM	8.16182	4.79989	5.79506	3.07339	1.34855	1.38235	0.984184	2.12835	2.6311	3.36719	2.41846	0.806155
	Cyclobakuchiol A 12.5uM	7.48972	3.1238	7.57511	1.94475	2.0516	3.01378	1.29588	2.57004	0.977049	3.33797	2.48171	0.827235
	Cyclobakuchiol B 12.5uM	10.09	8.26764	12.9454	4.19986	4.19395	4.35842	1.91917	2.48557	1.73412	5.57713	3.95125	1.31708
	Cyclobakuchiol C 12.5uM	15.7023	10.0086	14.1468	10.7403	6.35072	9.87839	6.25142	3.95748	3.30947	8.92727	4.30933	1.43644
	Cyclobakuchiol D 12.5uM	33.9435	15.7832	32.7435	6.88248	51.6835	8.72967	2.95494	2.04973	2.41769	17.4654	17.8241	5.94138
		ave	SE
virus -	1	1.19651	0.267042
	2	1.79449	0.840841
	3	4.43012	1.94161
	4	2.31309	1.01768
	5	1.68359	0.427438
	6	2.78369	0.980299
virus +	7	414.713	56.5524
	8	3.36719	0.806155
	9	3.33797	0.827235
	10	5.57713	1.31708
	11	8.92727	1.43644
	12	17.4654	5.94138
1	virus -	DMSO
2		(+)-S-bakuchiol 12.5uM
3		Cyclobakuchiol A 12.5uM
4		Cyclobakuchiol B 12.5uM
5		Cyclobakuchiol C 12.5uM
6		Cyclobakuchiol D 12.5uM
7	virus +	DMSO
8		(+)-S-bakuchiol 12.5uM
9		Cyclobakuchiol A 12.5uM
10		Cyclobakuchiol B 12.5uM
11		Cyclobakuchiol C 12.5uM
12		Cyclobakuchiol D 12.5uM

## Sheet: Mx1
		200307 #1exp			200308 #2 exp			200308 #3 exp
MDCK Mx1		1	2	3	1	2	3	1	2	3	ave	SD	SE
virus -	DMSO	1.00401	0.958062	1.0396	1.32351	0.966042	0.782124	0.86243	1.08729	1.06643	1.00994	0.152764	0.0509212
	(+)-S-bakuchiol 12.5uM	0.440915	0.418827	0.404742	0.581905	0.463872	0.494902	0.495551	0.400958	0.275454	0.441903	0.0844588	0.0281529
	Cyclobakuchiol A 12.5uM	0.442385	0.367016	0.346893	0.451154	0.464564	0.725682	0.394315	0.382678	0.345514	0.435578	0.117509	0.0391698
	Cyclobakuchiol B 12.5uM	0.533337	0.441832	0.584115	1.29485	0.379122	0.821396	0.40238	0.465702	0.451773	0.597167	0.293539	0.0978463
	Cyclobakuchiol C 12.5uM	0.873362	1.09355	0.960584	1.23088	1.12854	1.25697	1.18814	0.86735	0.839102	1.04872	0.165726	0.055242
	Cyclobakuchiol D 12.5uM	1.18122	1.60227	1.15796	2.88471	1.4873	1.3014	1.1198	1.10963	1.03299	1.43081	0.576418	0.192139
virus +	DMSO	26.5304	28.1366	28.4896	51.2566	49.2827	44.3219	35.7068	33.6492	36.1695	37.0603	9.23231	3.07744
	(+)-S-bakuchiol 12.5uM	1.8944	2.95267	2.44492	0.901897	0.584556	0.61264	0.253239	0.314967	0.241315	1.1334	1.02928	0.343092
	Cyclobakuchiol A 12.5uM	2.46256	2.15573	2.35211	0.991565	0.898102	0.947182	0.414633	0.391691	0.252687	1.20736	0.880371	0.293457
	Cyclobakuchiol B 12.5uM	4.21256	3.97889	5.55256	2.77661	2.18451	2.39461	0.29984	0.460295	0.299658	2.46217	1.88597	0.628655
	Cyclobakuchiol C 12.5uM	6.60508	6.27339	8.3748	5.33203	3.97267	4.3945	0.841002	0.614894	0.59497	4.11148	2.87108	0.957027
	Cyclobakuchiol D 12.5uM	8.73213	6.85254	11.4737	5.42059	3.90429	4.71014	0.773734	0.556318	0.823022	4.80516	3.79875	1.26625
		ave	SE
virus -	1	1.00994	0.0509212
	2	0.441903	0.0281529
	3	0.435578	0.0391698
	4	0.597167	0.0978463
	5	1.04872	0.055242
	6	1.43081	0.192139
virus +	7	37.0603	3.07744
	8	1.1334	0.343092
	9	1.20736	0.293457
	10	2.46217	0.628655
	11	4.11148	0.957027
	12	4.80516	1.26625
1	virus -	DMSO
2		(+)-S-bakuchiol 12.5uM
3		Cyclobakuchiol A 12.5uM
4		Cyclobakuchiol B 12.5uM
5		Cyclobakuchiol C 12.5uM
6		Cyclobakuchiol D 12.5uM
7	virus +	DMSO
8		(+)-S-bakuchiol 12.5uM
9		Cyclobakuchiol A 12.5uM
10		Cyclobakuchiol B 12.5uM
11		Cyclobakuchiol C 12.5uM
12		Cyclobakuchiol D 12.5uM
