# Supplementary material for: Organic synthesis and anti-influenza A virus activity of cyclobakuchiols A, B, C, and D
Source: PLoS One. 2021 Mar 26;16(3):e0248960. doi: 10.1371/journal.pone.0248960 (PMC7997032; doi:10.1371/journal.pone.0248960)
Supplement: S12 File — (ZIP) [file pone.0248960.s014.zip]

Archive with 5 entries (3 files):
- Figure 9 cyclobakuchiol NQO1 qPCR + Nrf2 assay/
- Figure 9 cyclobakuchiol NQO1 qPCR + Nrf2 assay/Figure 9 cyclobakuchiol A-D Nrf2 reporter  assay #1-3.xlsx
- Figure 9 cyclobakuchiol NQO1 qPCR + Nrf2 assay/Figure 9 cyclobakuchiol A-D PR8(+ -)  1-3 MDCK-NQO1 qPCR.xlsx
- __MACOSX/
- __MACOSX/._Figure 9 cyclobakuchiol NQO1 qPCR + Nrf2 assay
