# Supplementary material for: Organic synthesis and anti-influenza A virus activity of cyclobakuchiols A, B, C, and D
Source: PLoS One. 2021 Mar 26;16(3):e0248960. doi: 10.1371/journal.pone.0248960 (PMC7997032; doi:10.1371/journal.pone.0248960)
Supplement: S12 File — (ZIP) [file pone.0248960.s014.zip › Figure 9 cyclobakuchiol NQO1 qPCR + Nrf2 assay/Figure 9 cyclobakuchiol A-D Nrf2 reporter assay #1-3.xlsx]

## Sheet: Sheet1
pNQO1-ARE-Luc NRF2 reporter assay
		200301 #1 exp.		200302 #2 exp.		200322 #3 exp.		ave	SD	SE
	DMSO trans+	0.940506	1.03816	1.02418	0.930043	1.15765	0.933779	1.00405	0.0890099	0.0363381
	(+)-S-bakuchiol 12.5uM	1.09093	1.27406	1.49139	1.4074	1.54376	1.00176	1.30155	0.219499	0.08961
	Cyclobakuchiol A 12.5uM	1.66493	1.02058	1.59572	1.77031	1.59755	1.11303	1.46036	0.312763	0.127685
	Cyclobakuchiol B 12.5uM	1.30464	0.975237	1.51194	1.4747	1.32014	1.32528	1.31866	0.189677	0.0774352
	Cyclobakuchiol C 12.5uM	1.49551	1.12996	1.49158	1.03376	1.04334	1.86474	1.34315	0.33117	0.1352
	Cyclobakuchiol D 12.5uM	1.18126	1.00618	1.45257	1.15751	1.27358	1.13371	1.2008	0.150546	0.0614601
		ave	SE
	1	1.00405	0.0363381
	2	1.30155	0.08961
	3	1.46036	0.127685
	4	1.31866	0.0774352
	5	1.34315	0.1352
	6	1.2008	0.0614601
	DMSO trans+	1
	(+)-S-bakuchiol 12.5uM	2
	Cyclobakuchiol A 12.5uM	3
	Cyclobakuchiol B 12.5uM	4
	Cyclobakuchiol C 12.5uM	5
	Cyclobakuchiol D 12.5uM	6
