# Supplementary material for: Organic synthesis and anti-influenza A virus activity of cyclobakuchiols A, B, C, and D
Source: PLoS One. 2021 Mar 26;16(3):e0248960. doi: 10.1371/journal.pone.0248960 (PMC7997032; doi:10.1371/journal.pone.0248960)
Supplement: S12 File — (ZIP) [file pone.0248960.s014.zip › Figure 9 cyclobakuchiol NQO1 qPCR + Nrf2 assay/Figure 9 cyclobakuchiol A-D PR8(+ -) 1-3 MDCK-NQO1 qPCR.xlsx]

## Sheet: NQO1
		200315 #1exp			200316 #2 exp			200317 #3 exp
NQO1 Canis lupus		1	2	3	1	2	3	1	2	3	ave	SD	SE
virus -	DMSO	0.798629	1.11791	1.12008	0.916431	1.10633	0.986313	0.952641	1.07456	0.976872	1.00553	0.109208	0.0364026
	(+)-S-bakuchiol 12.5uM	2.19936	2.0999	1.93858	1.85061	1.6659	2.00253	1.83186	1.76745	1.8342	1.91004	0.167502	0.055834
	Cyclobakuchiol A 12.5uM	1.48647	1.23955	1.35348	1.44395	1.09179	1.09891	1.4686	1.39603	1.09063	1.2966	0.168515	0.0561715
	Cyclobakuchiol B 12.5uM	1.39098	1.47535	1.41872	1.38158	1.18896	1.37157	1.35981	1.23531	1.17854	1.33342	0.105881	0.0352938
	Cyclobakuchiol C 12.5uM	1.37473	1.29816	1.33408	1.00592	1.07772	1.11644	1.24045	1.05946	1.24639	1.19482	0.132778	0.0442593
	Cyclobakuchiol D 12.5uM	1.30533	1.30801	1.29118	1.08709	1.13186	1.03147	1.07482	1.27597	1.09865	1.17826	0.114197	0.0380657
virus +	DMSO	0.899895	0.875419	0.948006	0.572482	0.613911	0.561465	1.15696	1.39168	1.2235	0.915924	0.299328	0.0997759
	(+)-S-bakuchiol 12.5uM	2.78173	2.11793	2.45717	1.64549	1.77773	1.77167	2.44151	2.43394	2.48631	2.21261	0.399084	0.133028
	Cyclobakuchiol A 12.5uM	1.47953	1.36543	1.50579	1.31824	1.45615	1.55114	1.72113	1.89612	2.00624	1.58886	0.23642	0.0788067
	Cyclobakuchiol B 12.5uM	1.72857	1.39318	1.93314	1.0008	1.00855	1.14705	1.68327	2.05258	1.79327	1.52671	0.400792	0.133597
	Cyclobakuchiol C 12.5uM	1.53017	1.54552	1.74235	0.863952	0.895803	0.950703	1.37085	1.2312	1.5721	1.30029	0.329439	0.109813
	Cyclobakuchiol D 12.5uM	1.37616	1.34045	1.5629	0.86111	0.892309	0.952176	1.44696	1.3929	1.28914	1.2349	0.261862	0.0872873
		ave	SE
virus -	1	1.00553	0.0364026
	2	1.91004	0.055834
	3	1.2966	0.0561715
	4	1.33342	0.0352938
	5	1.19482	0.0442593
	6	1.17826	0.0380657
virus +	7	0.915924	0.0997759
	8	2.21261	0.133028
	9	1.58886	0.0788067
	10	1.52671	0.133597
	11	1.30029	0.109813
	12	1.2349	0.0872873
1	virus -	DMSO
2		(+)-S-bakuchiol 12.5uM
3		Cyclobakuchiol A 12.5uM
4		Cyclobakuchiol B 12.5uM
5		Cyclobakuchiol C 12.5uM
6		Cyclobakuchiol D 12.5uM
7	virus +	DMSO
8		(+)-S-bakuchiol 12.5uM
9		Cyclobakuchiol A 12.5uM
10		Cyclobakuchiol B 12.5uM
11		Cyclobakuchiol C 12.5uM
12		Cyclobakuchiol D 12.5uM
